# Supplementary material for: Combined heterozygosity of FLT3ITD, TET2, and DNMT3A results in aggressive leukemia
Source: JCI Insight. 2022 Sep 8;7(17):e162016. doi: 10.1172/jci.insight.162016 (PMC9536269; doi:10.1172/jci.insight.162016)
Supplement: Supplemental table 5 [file jciinsight-7-162016-s230.xlsx]

## Sheet: TFD_vs_W_down
	hits	pathway_size	p.value	p.adj.fdr	p.adj.bonforroni	Genes_in_pathway
KEGG_HEMATOPOIETIC_CELL_LINEAGE	23	63	2.89069e-07	0.00032325	0.000384172	Cr2;Fcer2a;Gypa;Dntt;Il7r;Cd55;Epor;Il2ra;Cd22;Tfrc;Cd19;Cd2;Cd8b1;Cd38;Ms4a1;Il5ra;Cd3e;Il1b;Il1r2;Cd37;Cd8a;Cd3g;Il6
REACTOME_E2F_MEDIATED_REGULATION_OF_DNA_REPLICATION	15	31	4.86457e-07	0.00032325	0.000646501	Ccne1;Cdc6;Orc2;Ppp2r1b;Orc1;Orc5;Rrm2;Orc6;Fbxo5;Prim2;Dhfr;Cdc25a;Cdk1;Ccnb1;Pcna
REACTOME_G2_M_CHECKPOINTS	17	41	1.29841e-06	0.000575198	0.00172559	Cdc6;Orc2;Orc1;Orc5;Orc6;Mcm4;Chek1;Rfc4;Rfc3;Mcm7;Mcm2;Hus1;Cdc25a;Cdk1;Ccnb1;Rad17;Rpa3
REACTOME_ACTIVATION_OF_ATR_IN_RESPONSE_TO_REPLICATION_STRESS	15	35	3.32802e-06	0.00104345	0.00442294	Cdc6;Orc2;Orc1;Orc5;Orc6;Mcm4;Chek1;Rfc4;Rfc3;Mcm7;Mcm2;Hus1;Cdc25a;Rad17;Rpa3
REACTOME_GPCR_DOWNSTREAM_SIGNALING	48	210	3.99205e-06	0.00104345	0.00530544	Cxcr5;Ccr7;Pde3b;S1pr1;Cxcl2;Adcy6;Arhgef12;Hebp1;Obscn;Pde10a;Rgs12;Rasgrp1;P2ry10;Prkcq;Ccr9;Ccr6;Ccr3;Prkca;Pde4d;Arhgef25;Dgka;Pde4c;Prkcg;Tac2;Itpr3;Pik3r3;Pde4b;Gna14;Pde7b;Sos1;Adrb2;Cxcr1;Ccl5;Mgll;C5ar1;Hcar2;Gabbr1;Cxcr2;Cxcr6;Prkcb;Xcl1;P2ry13;Pde2a;Chrm3;Vipr1;Fpr2;Calcrl;P2ry12
REACTOME_METABOLISM_OF_PORPHYRINS	9	14	4.71082e-06	0.00104345	0.00626069	Blvrb;Cpox;Alad;Hmbs;Uros;Urod;Fech;Hmox1;Ppox
BIOCARTA_AHSP_PATHWAY	7	9	8.71972e-06	0.00151177	0.0115885	Cpox;Alad;Gata1;Hmbs;Uros;Urod;Fech
KEGG_B_CELL_RECEPTOR_SIGNALING_PATHWAY	22	70	9.10019e-06	0.00151177	0.0120942	Cr2;Cd79b;Cd79a;Nfkbia;Blnk;Chp2;Ppp3cc;Cd72;Cd22;Rasgrp3;Cd19;Nfat5;Nfatc3;Pik3ap1;Card11;Pik3r3;Syk;Sos1;Kras;Cd81;Pik3cb;Prkcb
REACTOME_G1_S_SPECIFIC_TRANSCRIPTION	9	16	2.15988e-05	0.00318942	0.0287047	Ccne1;Cdc6;Orc1;Rrm2;Fbxo5;Dhfr;Cdc25a;Cdk1;Pcna
REACTOME_E2F_ENABLED_INHIBITION_OF_PRE_REPLICATION_COMPLEX_FORMATION	7	10	2.61075e-05	0.00326866	0.0346969	Orc2;Orc1;Orc5;Orc6;Cdc25a;Cdk1;Ccnb1
REACTOME_SIGNALING_BY_GPCR	55	266	2.70544e-05	0.00326866	0.0359552	Cd55;Cxcr5;Ccr7;Pde3b;S1pr1;Cxcl2;Adcy6;Arhgef12;Hebp1;Obscn;Pde10a;Rgs12;Rasgrp1;Ppp2r1b;P2ry10;Grm8;Prkcq;Ccr9;Ccr6;Ccr3;Prkca;Pde4d;Arhgef25;Dgka;Pde4c;Prkcg;Tac2;Ptch1;Itpr3;Pik3r3;Pde4b;Gna14;Pde7b;Sos1;Kras;Adrb2;Cxcr1;Ccl5;Mgll;C5ar1;Hcar2;Gabbr1;Cxcr2;Cxcr6;Prkcb;Xcl1;Ptch2;P2ry13;Pde2a;Chrm3;Vipr1;Cdk1;Fpr2;Calcrl;P2ry12
REACTOME_GLYCEROPHOSPHOLIPID_BIOSYNTHESIS	19	60	3.2562e-05	0.00360624	0.0432749	Gpam;Pla2g4c;Mboat2;Agpat3;Ache;Pla2g12a;Pcyt1b;Ptdss2;Etnk1;Pla2g16;Lpcat1;Dgat1;Mgll;Phospho1;Lpcat2;Gpd1l;Lpgat1;Dgat2;Pnpla8
PID_CD8_TCR_DOWNSTREAM_PATHWAY	16	48	6.7395e-05	0.00688985	0.089568	Il2ra;Prkcq;Cd8b1;Prkca;Nfatc3;Ifng;Eomes;Prf1;Kras;Cd3e;Cd247;Stat4;Il2rb;Cd8a;Cd3g;Prkcb
BIOCARTA_MCM_PATHWAY	9	18	7.36954e-05	0.0069958	0.0979411	Ccne1;Cdc6;Orc2;Orc1;Orc5;Orc6;Mcm4;Mcm7;Mcm2
KEGG_ALDOSTERONE_REGULATED_SODIUM_REABSORPTION	12	31	0.000106928	0.00939649	0.142107	Atp1b2;Atp1b1;Irs1;Prkca;Nr3c2;Igf1;Prkcg;Pik3r3;Kras;Pik3cb;Prkcb;Hsd11b1
PID_IL12_2PATHWAY	17	55	0.000117515	0.00939649	0.156177	Gzma;Il2ra;Cd8b1;Lck;Ifng;Eomes;Cd3e;Map2k3;Cd247;Stat4;Tbx21;Il12a;Il1b;Il2rb;Cd8a;Cd3g;Socs1
REACTOME_G_ALPHA_I_SIGNALLING_EVENTS	20	71	0.000129664	0.00939649	0.172323	Cxcr5;Ccr7;S1pr1;Cxcl2;Adcy6;Hebp1;Rgs12;Ccr9;Ccr6;Ccr3;Cxcr1;Ccl5;C5ar1;Hcar2;Gabbr1;Cxcr2;Cxcr6;P2ry13;Fpr2;P2ry12
KEGG_CYTOKINE_CYTOKINE_RECEPTOR_INTERACTION	32	137	0.000131883	0.00939649	0.175272	Tnfrsf19;Tnfrsf13c;Il7r;Cxcr5;Ccr7;Epor;Cxcl2;Il2ra;Ccr9;Ccr6;Ccr3;Clcf1;Il21r;Ifng;Il5ra;Cxcr1;Tgfbr2;Tnfrsf17;Ccl5;Bmpr1a;Il12a;Il1b;Il1r2;Eda;Il2rb;Ltb;Acvrl1;Cxcr2;Cxcr6;Xcl1;Il6;Osm
REACTOME_ACYL_CHAIN_REMODELLING_OF_PC	7	12	0.000139106	0.00939649	0.184872	Pla2g4c;Mboat2;Pla2g12a;Pla2g16;Lpcat1;Lpcat2;Pnpla8
PID_CD8_TCR_PATHWAY	16	51	0.000152387	0.00939649	0.202522	Rasgrp1;Prkcq;Cd8b1;Lck;Prkca;Card11;Plcg1;Prf1;Sos1;Kras;Cd3e;Cd247;Cd80;Cd8a;Cd3g;Prkcb
KEGG_PRIMARY_IMMUNODEFICIENCY	12	32	0.000152969	0.00939649	0.203296	Rag2;Tnfrsf13c;Il7r;Igll1;Cd79a;Blnk;Cd19;Cd8b1;Lck;Rag1;Cd3e;Cd8a
REACTOME_GPCR_LIGAND_BINDING	29	121	0.000155548	0.00939649	0.206723	Cd55;Cxcr5;Ccr7;S1pr1;Cxcl2;Hebp1;P2ry10;Grm8;Ccr9;Ccr6;Ccr3;Tac2;Ptch1;Adrb2;Cxcr1;Ccl5;C5ar1;Hcar2;Gabbr1;Cxcr2;Cxcr6;Xcl1;Ptch2;P2ry13;Chrm3;Vipr1;Fpr2;Calcrl;P2ry12
PID_IL12_STAT4_PATHWAY	11	29	0.000255905	0.0136039	0.340097	Il2ra;Ifng;Prf1;Cd3e;Cd247;Irf1;Stat4;Tbx21;Etv5;Cd80;Cd3g
REACTOME_ANTIGEN_ACTIVATES_B_CELL_RECEPTOR_LEADING_TO_GENERATION_OF_SECOND_MESSENGERS	11	29	0.000255905	0.0136039	0.340097	Cd79b;Cd79a;Blnk;Blk;Cd19;Pik3ap1;Plcg1;Itpr3;Syk;Sos1;Nck1
REACTOME_CHEMOKINE_RECEPTORS_BIND_CHEMOKINES	11	29	0.000255905	0.0136039	0.340097	Cxcr5;Ccr7;Cxcl2;Ccr9;Ccr6;Ccr3;Cxcr1;Ccl5;Cxcr2;Cxcr6;Xcl1
KEGG_T_CELL_RECEPTOR_SIGNALING_PATHWAY	24	96	0.000306851	0.0156848	0.407805	Nfkbia;Mapk11;Chp2;Ppp3cc;Rasgrp1;Prkcq;Cd8b1;Lck;Nfat5;Nfatc3;Itk;Ifng;Card11;Plcg1;Pik3r3;Dlg1;Sos1;Kras;Cd3e;Cd247;Nck1;Cd8a;Cd3g;Pik3cb
REACTOME_PEPTIDE_LIGAND_BINDING_RECEPTORS	15	49	0.000328742	0.0161814	0.436898	Cxcr5;Ccr7;Cxcl2;Hebp1;Ccr9;Ccr6;Ccr3;Tac2;Cxcr1;Ccl5;C5ar1;Cxcr2;Cxcr6;Xcl1;Fpr2
BIOCARTA_IL17_PATHWAY	6	10	0.000354723	0.0168367	0.471427	Cd2;Cd3e;Cd247;Cd8a;Cd3g;Il6
KEGG_PORPHYRIN_AND_CHLOROPHYLL_METABOLISM	10	26	0.000428352	0.0196304	0.56928	Blvrb;Cpox;Alad;Hmbs;Uros;Urod;Fech;Hmox1;Fth1;Ppox
REACTOME_G0_AND_EARLY_G1	9	22	0.000486843	0.0215672	0.647015	Ccne1;Cdc6;E2f4;Mybl2;Ccne2;Ccna2;Cdc25a;Cdk1;Pcna
PID_E2F_PATHWAY	17	62	0.00057365	0.0245929	0.762381	Ccne1;Cdc6;Orc1;Cbx5;Rrm1;Rrm2;E2f4;Mybl2;Brca1;Sirt1;Ccne2;Ccna2;Rybp;Dhfr;Ccnd3;Cdc25a;Cdk1
KEGG_PRION_DISEASES	10	27	0.000609475	0.0253122	0.809992	Hspa1a;Stip1;C1qb;C1qa;C1qc;Prnp;Hspa5;Ccl5;Il1b;Il6
REACTOME_MITOTIC_G1_G1_S_PHASES	28	125	0.000648449	0.0260391	0.861788	Ccne1;Cdc6;Orc2;Ppp2r1b;Orc1;Ccnd1;Psmd9;Orc5;Rrm2;E2f4;Mybl2;Orc6;Mcm4;Psmf1;Fbxo5;Ccne2;Ccna2;Prim2;Mcm7;Mcm2;Psmd5;Dhfr;Ccnd3;Cdc25a;Cdk1;Ccnb1;Pcna;Rpa3
KEGG_GLYCEROPHOSPHOLIPID_METABOLISM	15	52	0.000666162	0.0260391	0.885329	Gpam;Mboat2;Agpat3;Ache;Pla2g12a;Pcyt1b;Ptdss2;Dgka;Etnk1;Lpcat1;Phospho1;Lpcat2;Gpd1l;Lpgat1;Gpd2
BIOCARTA_SRCRPTP_PATHWAY	6	11	0.000702989	0.0264786	0.934273	Prkca;Cdc25b;Prkcb;Cdc25a;Cdk1;Ccnb1
PID_IL27_PATHWAY	9	23	0.000717253	0.0264786	0.953229	Gata3;Ifng;Il27ra;Stat4;Jak1;Tbx21;Il12a;Il1b;Il6
BIOCARTA_NO2IL12_PATHWAY	7	15	0.000821158	0.0287189	1	Cd2;Ifng;Cd3e;Cd247;Stat4;Il12a;Cd3g
BIOCARTA_TOB1_PATHWAY	7	15	0.000821158	0.0287189	1	Il2ra;Ifng;Tgfbr3;Cd3e;Cd247;Tgfbr2;Cd3g
BIOCARTA_IL5_PATHWAY	4	5	0.000852887	0.0290638	1	Ccr3;Il5ra;Il1b;Il6
REACTOME_CLASS_A1_RHODOPSIN_LIKE_RECEPTORS	22	92	0.000905437	0.0300831	1	Cxcr5;Ccr7;S1pr1;Cxcl2;Hebp1;P2ry10;Ccr9;Ccr6;Ccr3;Tac2;Adrb2;Cxcr1;Ccl5;C5ar1;Hcar2;Cxcr2;Cxcr6;Xcl1;P2ry13;Chrm3;Fpr2;P2ry12
REACTOME_IMMUNOREGULATORY_INTERACTIONS_BETWEEN_A_LYMPHOID_AND_A_NON_LYMPHOID_CELL	12	38	0.000939314	0.0301499	1	Cd19;Cd8b1;Icam4;Cd3e;Cd247;Cd81;Vcam1;Cd8a;Cd3g;Fcgr4;Klrc1;Lilr4b
REACTOME_G1_S_TRANSITION	24	103	0.00095282	0.0301499	1	Ccne1;Cdc6;Orc2;Ppp2r1b;Orc1;Psmd9;Orc5;Rrm2;Orc6;Mcm4;Psmf1;Fbxo5;Ccne2;Ccna2;Prim2;Mcm7;Mcm2;Psmd5;Dhfr;Cdc25a;Cdk1;Ccnb1;Pcna;Rpa3
KEGG_NATURAL_KILLER_CELL_MEDIATED_CYTOTOXICITY	21	86	0.00101793	0.0314612	1	Chp2;Ppp3cc;Shc4;Lck;Prkca;Nfat5;Nfatc3;Ifng;Prkcg;Plcg1;Prf1;Pik3r3;Casp3;Syk;Sos1;Kras;Cd247;Pik3cb;Fcgr4;Prkcb;Klrc1
REACTOME_S_PHASE	24	105	0.00113012	0.0341346	1	Ccne1;Cdc6;Orc2;Orc1;Ccnd1;Psmd9;Orc5;Orc6;Mcm4;Psmf1;Cdc25b;Rfc4;Ccne2;Ccna2;Rfc3;Prim2;Mcm7;Mcm2;Fen1;Psmd5;Psme4;Cdc25a;Pcna;Rpa3
REACTOME_ACTIVATION_OF_THE_PRE_REPLICATIVE_COMPLEX	10	29	0.00116186	0.0343135	1	Cdc6;Orc2;Orc1;Orc5;Orc6;Mcm4;Prim2;Mcm7;Mcm2;Rpa3
KEGG_NON_HOMOLOGOUS_END_JOINING	6	12	0.00126687	0.0366016	1	Dntt;Lig4;Xrcc6;Xrcc5;Polm;Fen1
REACTOME_CREATION_OF_C4_AND_C2_ACTIVATORS	3	3	0.00160819	0.0454741	1	C1qb;C1qa;C1qc
PID_IL2_STAT5_PATHWAY	9	26	0.00197981	0.0533705	1	Il2ra;Bcl2l1;Lck;Prf1;Sos1;Ccna2;Jak1;Il2rb;Ccnd3
PID_RAS_PATHWAY	9	26	0.00197981	0.0533705	1	Rasal1;Rasgrp1;Rasgrp3;Prkca;Sos1;Kras;Rabgef1;Prkcb;Rasa2
BIOCARTA_STATHMIN_PATHWAY	7	17	0.00200792	0.0533705	1	Cd2;Cd3e;Cd247;Camk2d;Cd3g;Cdk1;Ccnb1
NABA_MATRISOME_ASSOCIATED	44	239	0.00217842	0.0567669	1	Clec4d;Plxna1;Sdc4;Cxcl2;Cela1;Il1f9;Adam33;Gdf3;Htra4;Sdc1;C1qb;Clcf1;Lgals9;Fgf13;Mmp14;Tgm2;C1qa;C1qc;Sema4b;Ctsk;Igf1;Ifng;Ctse;Adamts14;Lefty1;Clec4e;Sema5a;Hcfc2;Ccl5;Il12a;Ctsw;Il1b;Serpini1;Eda;Ltb;Adam8;Clec5a;Timp2;Xcl1;Il6;S100a9;Il1rn;Mmp25;Osm
PID_TCR_PATHWAY	16	63	0.0023775	0.0607635	1	Rasgrp1;Sla2;Prkcq;Lck;Prkca;Itk;Card11;Plcg1;Sos1;Kras;Cd3e;Cd247;Nck1;Cd80;Cd3g;Prkcb
PID_ATR_PATHWAY	11	37	0.00261225	0.0631215	1	Cdc6;Chek1;Rfc4;Ccna2;Rfc3;Fancd2;Mcm7;Mcm2;Hus1;Cdc25a;Rad17
PID_NFAT_TFPATHWAY	11	37	0.00261225	0.0631215	1	Irf4;Il2ra;Prkcq;Nfatc3;Gata3;Ifng;Dgka;Casp3;Crem;Tbx21;Ikzf1
REACTOME_IL_2_SIGNALING	11	37	0.00261225	0.0631215	1	Il2ra;Lck;Il5ra;Pik3r3;Syk;Sos1;Kras;Jak1;Il2rb;Pik3cb;Cdk1
KEGG_VEGF_SIGNALING_PATHWAY	15	57	0.0026715	0.0634003	1	Mapk11;Pla2g12a;Sphk1;Chp2;Ppp3cc;Prkca;Nfat5;Nfatc3;Prkcg;Plcg1;Pik3r3;Kras;Sh2d2a;Pik3cb;Prkcb
BIOCARTA_TCR_PATHWAY	12	43	0.00305648	0.0712643	1	Nfkbia;Ppp3cc;Lck;Prkca;Nfatc3;Plcg1;Sos1;Cd3e;Cd247;Map2k4;Cd3g;Prkcb
BIOCARTA_PTC1_PATHWAY	5	10	0.00333344	0.0750871	1	Ptch1;Cdc25b;Cdc25a;Cdk1;Ccnb1
SA_REG_CASCADE_OF_CYCLIN_EXPR	5	10	0.00333344	0.0750871	1	Ccne1;Ccnd1;E2f4;Ccne2;Ccna2
BIOCARTA_BCR_PATHWAY	10	33	0.00346754	0.0762082	1	Cd79b;Cd79a;Blnk;Ppp3cc;Prkca;Nfatc3;Plcg1;Syk;Sos1;Prkcb
NABA_MATRISOME	55	320	0.00349789	0.0762082	1	Col14a1;Clec4d;Plxna1;Sdc4;Ntn4;Cxcl2;Col5a3;Emid1;Cela1;Il1f9;Spon2;Adam33;Gdf3;Htra4;Sdc1;C1qb;Clcf1;Lgals9;Fgf13;Mmp14;Tgm2;C1qa;C1qc;Sema4b;Ctsk;Reln;Igf1;Ifng;Ctse;Adamts14;Impg2;Nid1;Lefty1;Clec4e;Sema5a;Hcfc2;Ccl5;Il12a;Ctsw;Il1b;Serpini1;Creld2;Eda;Ltb;Adam8;Clec5a;Tnfaip6;Timp2;Xcl1;Il6;Lrg1;S100a9;Il1rn;Mmp25;Osm
REACTOME_CYTOKINE_SIGNALING_IN_IMMUNE_SYSTEM	40	219	0.00400965	0.0859488	1	Il7r;Mt2;Isg20;Blnk;Irf4;Il2ra;Irs1;Pml;Oas3;Btrc;Nedd4;Lck;Ifng;Il5ra;Plcg1;Peli1;Oasl1;Pik3r3;Syk;Sos1;Kras;Ddx58;Kpna3;Irf1;Jak1;Tab3;Kpna1;Il1b;Il1r2;Camk2d;Il2rb;Map2k4;Vcam1;Pik3cb;Socs1;Nup35;Il6;Il1rn;Cdk1;Kpna2
PID_IL2_1PATHWAY	14	54	0.00421044	0.0888202	1	Ikzf3;Mapk11;Il2ra;Irs1;Lck;Ifng;Syk;Sos1;Kras;Jak1;Il2rb;Socs1;Prkcb;Dok2
REACTOME_G_ALPHA_S_SIGNALLING_EVENTS	11	40	0.00508141	0.105519	1	Pde3b;Adcy6;Pde10a;Pde4d;Pde4c;Pde4b;Pde7b;Adrb2;Pde2a;Vipr1;Calcrl
NABA_SECRETED_FACTORS	19	84	0.00541293	0.109259	1	Cxcl2;Il1f9;Gdf3;Clcf1;Fgf13;Igf1;Ifng;Lefty1;Hcfc2;Ccl5;Il12a;Il1b;Eda;Ltb;Xcl1;Il6;S100a9;Il1rn;Osm
REACTOME_ACYL_CHAIN_REMODELLING_OF_PE	5	11	0.00552548	0.109259	1	Pla2g4c;Mboat2;Pla2g12a;Pla2g16;Pnpla8
REACTOME_CDC6_ASSOCIATION_WITH_THE_ORC_ORIGIN_COMPLEX	5	11	0.00552548	0.109259	1	Cdc6;Orc2;Orc1;Orc5;Orc6
PID_PI3KCI_PATHWAY	13	49	0.00559038	0.109259	1	Cyth3;Blnk;Blk;Hsp90aa1;Plekha2;Lck;Itk;Plcg1;Pik3r3;Syk;Arap3;Kras;Pik3cb
BIOCARTA_IL12_PATHWAY	7	20	0.0058351	0.111738	1	Ifng;Cd3e;Cd247;Stat4;Il12a;Etv5;Cd3g
REACTOME_DNA_STRAND_ELONGATION	9	30	0.00588537	0.111738	1	Mcm4;Rfc4;Rfc3;Prim2;Mcm7;Mcm2;Fen1;Pcna;Rpa3
REACTOME_SIGNALING_BY_ILS	21	98	0.0063968	0.119737	1	Il7r;Blnk;Il2ra;Btrc;Lck;Il5ra;Peli1;Pik3r3;Syk;Sos1;Kras;Jak1;Tab3;Il1b;Il1r2;Il2rb;Map2k4;Pik3cb;Il6;Il1rn;Cdk1
REACTOME_CELL_CYCLE_CHECKPOINTS	23	111	0.00677566	0.125067	1	Ccne1;Cdc6;Orc2;Orc1;Psmd9;Orc5;Orc6;Mcm4;Chek1;Psmf1;Rfc4;Ccne2;Rfc3;Mcm7;Mcm2;Psmd5;Hus1;Psme4;Cdc25a;Cdk1;Ccnb1;Rad17;Rpa3
BIOCARTA_CTLA4_PATHWAY	6	16	0.00725821	0.130353	1	Lck;Itk;Cd3e;Cd247;Cd80;Cd3g
PID_DNA_PK_PATHWAY	6	16	0.00725821	0.130353	1	Dntt;Lig4;Xrcc6;Xrcc5;Polm;Aplf
ST_T_CELL_SIGNAL_TRANSDUCTION	11	42	0.00755974	0.132196	1	Nfkbia;Rasgrp1;Rasgrp3;Lck;Nfat5;Itk;Plcg1;Fbxw7;Sos1;Tonsl;Nck1
PID_FANCONI_PATHWAY	11	42	0.00755974	0.132196	1	Hes1;Chek1;Brca1;Fancm;Rfc4;Blm;Rfc3;Rmi1;Fancd2;Hus1;Rad17
REACTOME_SYNTHESIS_OF_DNA	19	89	0.00778798	0.132588	1	Cdc6;Orc2;Orc1;Psmd9;Orc5;Orc6;Mcm4;Psmf1;Rfc4;Ccna2;Rfc3;Prim2;Mcm7;Mcm2;Fen1;Psmd5;Psme4;Pcna;Rpa3
KEGG_TYPE_I_DIABETES_MELLITUS	7	21	0.00788148	0.132588	1	H2-Ob;Hspd1;Ifng;Prf1;Il12a;Il1b;Cd80
KEGG_GRAFT_VERSUS_HOST_DISEASE	7	21	0.00788148	0.132588	1	H2-Ob;Ifng;Prf1;Il1b;Cd80;Il6;Klrc1
BIOCARTA_TCYTOTOXIC_PATHWAY	5	12	0.00856734	0.142325	1	Cd2;Cd3e;Cd247;Cd8a;Cd3g
KEGG_JAK_STAT_SIGNALING_PATHWAY	20	94	0.00880951	0.142773	1	Il7r;Epor;Il2ra;Ccnd1;Clcf1;Il21r;Bcl2l1;Ifng;Il5ra;Pik3r3;Sos1;Stat4;Jak1;Il12a;Il2rb;Ccnd3;Pik3cb;Socs1;Il6;Osm
SA_G2_AND_M_PHASES	4	8	0.00891661	0.142773	1	Chek1;Cdc25b;Cdc25a;Cdk1
REACTOME_INTEGRATION_OF_PROVIRUS	4	8	0.00891661	0.142773	1	Lig4;Xrcc6;Xrcc5;Psip1
REACTOME_SIGNALING_BY_THE_B_CELL_RECEPTOR_BCR	24	120	0.00932419	0.147522	1	Cd79b;Cd79a;Nfkbia;Blnk;Foxo1;Rasgrp1;Blk;Rasgrp3;Cd19;Btrc;Psmd9;Phlpp1;Pik3ap1;Card11;Psmf1;Plcg1;Itpr3;Syk;Sos1;Kras;Psmd5;Nck1;Psme4;Prkcb
REACTOME_GENERATION_OF_SECOND_MESSENGER_MOLECULES	7	22	0.0104116	0.162789	1	Lck;Itk;Plcg1;Cd3e;Cd247;Nck1;Cd3g
KEGG_PROXIMAL_TUBULE_BICARBONATE_RECLAMATION	5	13	0.0125966	0.188537	1	Aqp1;Car2;Atp1b2;Atp1b1;Gls2
REACTOME_PD1_SIGNALING	5	13	0.0125966	0.188537	1	Lck;Cd274;Cd3e;Cd247;Cd3g
REACTOME_EARLY_PHASE_OF_HIV_LIFE_CYCLE	5	13	0.0125966	0.188537	1	Lig4;Xrcc6;Xrcc5;Psip1;Fen1
REACTOME_DOWNSTREAM_TCR_SIGNALING	8	28	0.0126259	0.188537	1	Nfkbia;Prkcq;Lck;Card11;Cd3e;Cd247;Cd3g;Pik3cb
BIOCARTA_CLASSIC_PATHWAY	3	5	0.0133912	0.194189	1	C1qb;C1qa;C1qc
REACTOME_INITIAL_TRIGGERING_OF_COMPLEMENT	3	5	0.0133912	0.194189	1	C1qb;C1qa;C1qc
REACTOME_IL_RECEPTOR_SHC_SIGNALING	7	23	0.013484	0.194189	1	Il2ra;Il5ra;Pik3r3;Sos1;Jak1;Il2rb;Pik3cb
KEGG_DORSO_VENTRAL_AXIS_FORMATION	6	18	0.0137048	0.194189	1	Spire1;Fmn2;Ets1;Sos1;Kras;Ets2
REACTOME_PASSIVE_TRANSPORT_BY_AQUAPORINS	2	2	0.0137349	0.194189	1	Aqp1;Aqp9
REACTOME_IMMUNE_SYSTEM	106	725	0.0145745	0.19765	1	Cd79b;Il7r;Cd55;H2-Ob;Mt2;Cd79a;Nfkbia;Isg20;Blnk;Mapk11;Irf4;Il2ra;Foxo1;Irs1;Rasgrp1;Ppp2r1b;Asb17;Blk;Prkcq;Pml;Oas3;Ccr6;Rnf123;Rasgrp3;C1qb;Cd19;Btrc;Cd8b1;Nedd4;Bcl2l1;Icam4;Lck;Rapgef4;Psmd9;C1qa;Phlpp1;Cd274;C1qc;Ctsk;Itk;Pik3ap1;Asb1;Ap1b1;Ifng;Card11;Il5ra;Psmf1;Plcg1;Itpr3;Peli1;Oasl1;Pik3r3;Fbxw7;Dusp4;Hspa5;Syk;Sos1;Kras;Ube2h;Cd3e;Ddx58;Ubr1;Map2k3;Cd247;Cd81;Kpna3;Irf1;Ppp2r5b;Jak1…
BIOCARTA_TCRA_PATHWAY	4	9	0.0145746	0.19765	1	Lck;Cd3e;Cd247;Cd3g
REACTOME_TRANSLOCATION_OF_ZAP_70_TO_IMMUNOLOGICAL_SYNAPSE	4	9	0.0145746	0.19765	1	Lck;Cd3e;Cd247;Cd3g
REACTOME_INTERACTION_BETWEEN_L1_AND_ANKYRINS	4	9	0.0145746	0.19765	1	Spta1;Sptb;Ank1;Scn4a
PID_ATF2_PATHWAY	11	44	0.0149891	0.201217	1	Ache;Mapk11;Ccnd1;Dusp8;Hes1;Bcl2l1;Prkca;Ifng;Brca1;Ccna2;Il6
REACTOME_TCR_SIGNALING	11	45	0.0165431	0.219858	1	Nfkbia;Prkcq;Lck;Itk;Card11;Plcg1;Cd3e;Cd247;Nck1;Cd3g;Pik3cb
KEGG_DNA_REPLICATION	9	35	0.0169982	0.223669	1	Mcm4;Rfc4;Rfc3;Prim2;Mcm7;Mcm2;Fen1;Pcna;Rpa3
REACTOME_CYCLIN_A_B1_ASSOCIATED_EVENTS_DURING_G2_M_TRANSITION	5	14	0.0177359	0.231089	1	Cdc25b;Ccna2;Cdc25a;Cdk1;Ccnb1
REACTOME_LAGGING_STRAND_SYNTHESIS	6	19	0.0180855	0.233356	1	Rfc4;Rfc3;Prim2;Fen1;Pcna;Rpa3
KEGG_PURINE_METABOLISM	22	115	0.0188897	0.241389	1	Pklr;Pde3b;Adcy6;Pde10a;Dck;Enpp1;Pde4d;Nudt9;Rrm1;Rrm2;Pde4c;Pde4b;Pde7b;Adk;Prim2;Ppat;Nt5c2;Entpd1;Adcy10;Ampd3;Pde2a;Itpa
PID_ARF6_PATHWAY	8	30	0.0192523	0.243679	1	Cyth3;Epha2;Gna14;Adrb2;Iqsec1;Fbxo8;Nck1;Ipcef1
KEGG_MAPK_SIGNALING_PATHWAY	32	184	0.0205251	0.256663	1	Hspa1b;Cacna1e;Hspa1a;Dusp2;Mapk11;Pla2g12a;Chp2;Cacna2d1;Ppp3cc;Rasgrp1;Cacna1h;Hspa8;Rasgrp3;Dusp8;Fgf13;Prkca;Dusp16;Cacna1i;Prkcg;Cdc25b;Casp3;Dusp4;Sos1;Kras;Map2k3;Tgfbr2;Il1b;Il1r2;Map2k4;Prkcb;Dusp6;Rasa2
REACTOME_INTERFERON_GAMMA_SIGNALING	11	47	0.0206643	0.256663	1	Mt2;Irf4;Pml;Oas3;Ifng;Oasl1;Irf1;Jak1;Camk2d;Vcam1;Socs1
BIOCARTA_TRKA_PATHWAY	4	10	0.0220688	0.269077	1	Prkca;Plcg1;Sos1;Prkcb
REACTOME_COMPLEMENT_CASCADE	4	10	0.0220688	0.269077	1	Cd55;C1qb;C1qa;C1qc
BIOCARTA_CELLCYCLE_PATHWAY	6	20	0.0233357	0.277864	1	Ccne1;Ccnd1;Ccnd3;Cdc25a;Cdk1;Ccnb1
REACTOME_AMINO_ACID_TRANSPORT_ACROSS_THE_PLASMA_MEMBRANE	6	20	0.0233357	0.277864	1	Slc38a5;Slc43a1;Slc6a20a;Slc1a4;Slc7a11;Slc1a5
KEGG_CALCIUM_SIGNALING_PATHWAY	19	96	0.0238576	0.277864	1	Mylk3;Cacna1e;Sphk1;Chp2;Ppp3cc;P2rx3;Cacna1h;Cd38;Prkca;Cacna1i;Prkcg;Plcg1;Itpr3;Gna14;Adrb2;Camk2d;Prkcb;Bst1;Chrm3
BIOCARTA_IL10_PATHWAY	5	15	0.0240895	0.277864	1	Blvrb;Hmox1;Stat4;Jak1;Il6
BIOCARTA_COMP_PATHWAY	3	6	0.0244621	0.277864	1	C1qb;C1qa;C1qc
REACTOME_ACYL_CHAIN_REMODELLING_OF_PI	3	6	0.0244621	0.277864	1	Pla2g4c;Pla2g12a;Pla2g16
REACTOME_ABACAVIR_TRANSPORT_AND_METABOLISM	3	6	0.0244621	0.277864	1	Abcg2;Slc22a3;Nt5c2
REACTOME_ACYL_CHAIN_REMODELLING_OF_PG	3	6	0.0244621	0.277864	1	Pla2g12a;Lpcat1;Lpgat1
REACTOME_AXON_GUIDANCE	29	167	0.0285742	0.321546	1	Gfra1;Spta1;Sptb;Ank1;Gfra2;Ablim1;Myh10;Plxna1;Ntn4;Arhgef12;Cd72;Stip1;Cacna1h;Scn4a;Prkcq;Hsp90aa1;Itga9;Clasp1;Cacna1i;Plcg1;Prnp;Dlg1;Sos1;Kras;Sema5a;Cd24a;Nck1;Ezr;Cdk1
REACTOME_NCAM_SIGNALING_FOR_NEURITE_OUT_GROWTH	10	43	0.0290044	0.321546	1	Gfra1;Spta1;Sptb;Gfra2;Cacna1h;Cacna1i;Prnp;Sos1;Kras;Cdk1
BIOCARTA_IL2_PATHWAY	6	21	0.0295174	0.321546	1	Il2ra;Lck;Syk;Sos1;Jak1;Il2rb
REACTOME_DOUBLE_STRAND_BREAK_REPAIR	6	21	0.0295174	0.321546	1	Lig4;Xrcc6;Xrcc5;Brca1;Rad52;Rpa3
REACTOME_NETRIN1_SIGNALING	6	21	0.0295174	0.321546	1	Ablim1;Ntn4;Prkcq;Plcg1;Nck1;Ezr
KEGG_NITROGEN_METABOLISM	4	11	0.0315221	0.332147	1	Car1;Car2;Asns;Gls2
BIOCARTA_CTL_PATHWAY	4	11	0.0315221	0.332147	1	Prf1;Cd3e;Cd247;Cd3g
REACTOME_PHOSPHORYLATION_OF_CD3_AND_TCR_ZETA_CHAINS	4	11	0.0315221	0.332147	1	Lck;Cd3e;Cd247;Cd3g
PID_ANTHRAX_PATHWAY	5	16	0.0317401	0.332147	1	Map2k3;Il1b;Map2k4;Vcam1;Antxr2
REACTOME_SYNTHESIS_OF_PA	5	16	0.0317401	0.332147	1	Gpam;Agpat3;Pla2g12a;Lpcat1;Gpd1l
KEGG_LEUKOCYTE_TRANSENDOTHELIAL_MIGRATION	16	80	0.0337848	0.350781	1	Rhoh;Mapk11;Txk;Prkca;Rapgef4;Itk;Mylpf;Prkcg;Plcg1;Pik3r3;Rapgef3;Vcam1;Pik3cb;Ezr;Actn1;Prkcb
REACTOME_CELL_CYCLE_MITOTIC	46	292	0.0340718	0.351019	1	Ccne1;Cdc6;Orc2;Ppp2r1b;Orc1;Hsp90aa1;Ccnd1;Btrc;Cep76;Psmd9;Orc5;Ninl;Rrm2;E2f4;Mybl2;Orc6;Clasp1;Mcm4;Ahctf1;Psmf1;Cdc25b;Fbxo5;Zw10;Rfc4;Ccne2;Ccna2;Tubgcp6;Ppp2r5b;Rfc3;Prim2;Mcm7;Mcm2;Fen1;Psmd5;Dhfr;Ccnd3;Zwilch;Cenpp;Psme4;Dynll1;Cdc25a;Kif18a;Cdk1;Ccnb1;Pcna;Rpa3
KEGG_GLIOMA	12	56	0.034464	0.352328	1	Shc4;Ccnd1;Prkca;Igf1;Prkcg;Plcg1;Pik3r3;Sos1;Kras;Camk2d;Pik3cb;Prkcb
SIG_BCR_SIGNALING_PATHWAY	10	45	0.036335	0.368619	1	Cr2;Blnk;Ppp3cc;Cd22;Cd19;Ppp1r13b;Itpr3;Syk;Sos1;Cd81
BIOCARTA_IL2RB_PATHWAY	9	38	0.0372116	0.372759	1	Ikzf3;Il2ra;Irs1;Bcl2l1;Syk;Sos1;Jak1;Il2rb;Socs1
KEGG_P53_SIGNALING_PATHWAY	12	57	0.0373039	0.372759	1	Ccne1;Ccnd1;Sesn3;Rrm2;Igf1;Chek1;Casp3;Ccne2;Cd82;Ccnd3;Cdk1;Ccnb1
BIOCARTA_CYTOKINE_PATHWAY	3	7	0.0391248	0.38233	1	Ifng;Il12a;Il6
REACTOME_REGULATION_OF_BETA_CELL_DEVELOPMENT	3	7	0.0391248	0.38233	1	Pklr;Foxo1;Hes1
REACTOME_CGMP_EFFECTS	3	7	0.0391248	0.38233	1	Pde3b;Pde10a;Pde2a
REACTOME_PHOSPHOLIPID_METABOLISM	26	150	0.0399688	0.386647	1	Gpam;Pla2g4c;Mboat2;Ppm1l;Agpat3;Ache;Pla2g12a;Sphk1;Ugcg;Pcyt1b;Pik3c2b;Ptdss2;Pik3r3;Etnk1;Pla2g16;Lpcat1;Dgat1;Mgll;Phospho1;Lpcat2;Gpd1l;Pik3cb;Lpgat1;Dgat2;Pnpla8;Pip5k1b
KEGG_RETINOL_METABOLISM	5	17	0.0407477	0.386647	1	Aldh1a1;Dhrs9;Rdh12;Dgat1;Dgat2
BIOCARTA_CALCINEURIN_PATHWAY	5	17	0.0407477	0.386647	1	Ppp3cc;Prkca;Nfatc3;Plcg1;Prkcb
REACTOME_EFFECTS_OF_PIP2_HYDROLYSIS	5	17	0.0407477	0.386647	1	Rasgrp1;Prkcq;Dgka;Itpr3;Mgll
REACTOME_IL_3_5_AND_GM_CSF_SIGNALING	9	39	0.0410213	0.386647	1	Blnk;Il2ra;Il5ra;Pik3r3;Syk;Sos1;Jak1;Il2rb;Pik3cb
KEGG_RIBOFLAVIN_METABOLISM	4	12	0.0429994	0.396849	1	Enpp1;Acp5;Acp1;Acpp
BIOCARTA_THELPER_PATHWAY	4	12	0.0429994	0.396849	1	Cd2;Cd3e;Cd247;Cd3g
REACTOME_CHONDROITIN_SULFATE_BIOSYNTHESIS	4	12	0.0429994	0.396849	1	Chst3;Chst15;Chst11;Csgalnact1
PID_CMYB_PATHWAY	15	75	0.0445889	0.406732	1	Rag2;Lef1;Car1;Zfpm1;Gata1;Hspa8;Ccnd1;Pax5;Hes1;Gata3;Mcm4;Ets1;Kras;Ets2;Ccnb1
BIOCARTA_G2_PATHWAY	6	23	0.0448696	0.406732	1	Chek1;Brca1;Cdc25b;Cdc25a;Cdk1;Ccnb1
PID_TXA2PATHWAY	11	51	0.0449884	0.406732	1	Mapk11;Blk;Prkcq;Lck;Prkca;Tgm2;Prkcg;Gna14;Syk;Vcam1;Prkcb
KEGG_ABC_TRANSPORTERS	8	32	0.0464386	0.414208	1	Abca1;Abcb4;Abcg4;Abcb6;Abcg2;Abcb10;Abcb9;Abca13
PID_IL2_PI3K_PATHWAY	8	32	0.0464386	0.414208	1	Il2ra;Ugcg;Hsp90aa1;Bcl2l1;Lck;Sos1;Jak1;Il2rb
REACTOME_ORC1_REMOVAL_FROM_CHROMATIN	13	64	0.0477874	0.423396	1	Cdc6;Orc2;Orc1;Psmd9;Orc5;Orc6;Mcm4;Psmf1;Ccna2;Mcm7;Mcm2;Psmd5;Psme4
PID_FOXM1_PATHWAY	8	33	0.0495708	0.430233	1	Ccne1;Ccnd1;Nfatc3;Cdc25b;Ccna2;Etv5;Cdk1;Ccnb1

## Sheet: TF_vs_W_down
	hits	pathway_size	p.value	p.adj.fdr	p.adj.bonforroni	Genes_in_pathway
KEGG_HEMATOPOIETIC_CELL_LINEAGE	24	63	3.30754e-06	0.00439572	0.00439572	Cr2;Fcer2a;Gypa;Dntt;Il7r;Cd55;Epor;Il2ra;Tfrc;Cd19;Cd2;Cd8b1;Cd38;Ms4a1;Il5ra;Itga2;Il1b;Il1r2;Cd37;Cd8a;Il6;Csf3r;Itgam;Cd9
REACTOME_GPCR_DOWNSTREAM_SIGNALING	54	210	1.6856e-05	0.0103007	0.0224016	Cxcr5;Ccr7;Pde3b;S1pr1;Cxcl2;Adcy6;Arhgef12;Hebp1;Obscn;Pde10a;Rgs12;Rasgrp1;Prkcq;Ccr6;Ccr3;Prkca;Pde4d;Arhgef25;Dgka;Pde4c;Prkcg;Itpr3;Pde4b;Gna14;Sos1;Adrb2;Trpc6;Cxcr1;Mgll;C5ar1;Hcar2;Lpar2;Htr2a;Cnr2;Pik3ca;Gna13;Gabbr1;Dgkd;Rock1;Rock2;Pdpk1;Cxcr2;Gnaq;Prkcb;Xcl1;Pde2a;Dgkh;Ccr1;Sos2;Pde8a;Vipr1;P2ry1;Fpr2;Gnai3
REACTOME_HEMOSTASIS	76	329	2.32521e-05	0.0103007	0.030902	Zfpm1;Pde3b;Gata1;Atp1b2;Slc16a1;Pde10a;Atp1b1;Ehd2;Rasgrp1;Ppp2r1b;Prkcq;Cd2;Brpf3;Lck;Prkca;Rapgef4;Cbx5;Dock9;Tfpi;Dgka;Prkcg;Plcg1;Itpr3;Vwf;Gna14;Hspa5;Syk;Sos1;Kras;Ak3;Trpc6;Itga2;Mmrn1;Slc7a11;Ehd1;Crebbp;Mgll;Mfn1;Rapgef3;Actn4;Kif4;Pik3ca;Gna13;Dgkd;Pik3cb;Mapk1;Rcor1;Olr1;Gata2;Pdpk1;Trem1;Cables1;Pde5a;Gnaq;Prkar2b;Actn1;Prkcb;Atp2a2;Pde2a;Cables2;Dgkh;Cxadr;P2ry1;Slc16a3;Gnai3;Dok2;S…
KEGG_GLYCEROPHOSPHOLIPID_METABOLISM	19	52	6.73118e-05	0.0223644	0.0894574	Gpam;Mboat2;Agpat3;Ache;Pla2g12a;Pcyt1b;Ptdss2;Dgka;Gpd1;Etnk1;Lpcat1;Phospho1;Lpcat2;Gpd1l;Dgkd;Lpgat1;Pld1;Dgkh;Gpd2
KEGG_B_CELL_RECEPTOR_SIGNALING_PATHWAY	23	70	9.94557e-05	0.0264353	0.132177	Cr2;Cd79b;Cd79a;Nfkbia;Blnk;Chp2;Ppp3cc;Cd72;Rasgrp3;Cd19;Nfat5;Nfatc3;Pik3ap1;Syk;Sos1;Kras;Cd81;Gsk3b;Pik3ca;Pik3cb;Mapk1;Prkcb;Sos2
KEGG_ALDOSTERONE_REGULATED_SODIUM_REABSORPTION	13	31	0.00019248	0.0426344	0.255807	Atp1b2;Atp1b1;Irs1;Prkca;Prkcg;Kras;Pik3ca;Pik3cb;Mapk1;Sfn;Pdpk1;Prkcb;Scnn1a
REACTOME_GLYCEROPHOSPHOLIPID_BIOSYNTHESIS	20	60	0.000270032	0.0512675	0.358873	Gpam;Pla2g4c;Mboat2;Agpat3;Ache;Pla2g12a;Pcyt1b;Ptdss2;Gpd1;Etnk1;Lpcat1;Dgat1;Mgll;Phospho1;Lpcat2;Gpd1l;Lpgat1;Dgat2;Pnpla8;Pld1
KEGG_LEUKOCYTE_TRANSENDOTHELIAL_MIGRATION	24	80	0.000335876	0.0557975	0.44638	Rhoh;Mapk11;Txk;Prkca;Rapgef4;Itk;Mylpf;Prkcg;Plcg1;Rapgef3;Actn4;Mapk12;Vcam1;Pik3ca;Pik3cb;Rock1;Rock2;Ezr;Actn1;Prkcb;Gnai3;Itgam;Mapk13;Vcl
REACTOME_SIGNALING_BY_GPCR	60	266	0.000391959	0.0578793	0.520913	Cd55;Cxcr5;Ccr7;Pde3b;S1pr1;Cxcl2;Adcy6;Arhgef12;Hebp1;Obscn;Pde10a;Rgs12;Rasgrp1;Ppp2r1b;Prkcq;Ccr6;Ccr3;Prkca;Pde4d;Arhgef25;Dgka;Pde4c;Prkcg;Itpr3;Pde4b;Gna14;Sos1;Kras;Adrb2;Trpc6;Cxcr1;Mgll;C5ar1;Hcar2;Lpar2;Htr2a;Cnr2;Pik3ca;Gna13;Gabbr1;Dgkd;Mapk1;Rock1;Rock2;Pdpk1;Cxcr2;Gnaq;Prkar2b;Prkcb;Xcl1;Ptch2;Pde2a;Dgkh;Ccr1;Sos2;Pde8a;Vipr1;P2ry1;Fpr2;Gnai3
KEGG_FC_EPSILON_RI_SIGNALING_PATHWAY	19	59	0.000542254	0.0660902	0.720656	Mapk11;Pla2g12a;Prkca;Plcg1;Syk;Sos1;Kras;Map2k3;Mapk12;Map2k4;Pik3ca;Pik3cb;Mapk1;Pdpk1;Prkcb;Fcer1a;Ms4a2;Sos2;Mapk13
PID_RAS_PATHWAY	11	26	0.000547022	0.0660902	0.726993	Rasal1;Rasgrp1;Rasgrp3;Prkca;Syngap1;Sos1;Kras;Rabgef1;Prkcb;Rasa2;Sos2
KEGG_T_CELL_RECEPTOR_SIGNALING_PATHWAY	27	96	0.000630445	0.0698217	0.837861	Nfkbia;Mapk11;Chp2;Ppp3cc;Rasgrp1;Prkcq;Cd8b1;Lck;Nfat5;Nfatc3;Itk;Ifng;Plcg1;Dlg1;Sos1;Kras;Pak6;Mapk12;Gsk3b;Nck1;Pik3ca;Cd8a;Pik3cb;Mapk1;Pdpk1;Sos2;Mapk13
REACTOME_DEVELOPMENTAL_BIOLOGY	57	259	0.000936537	0.0957429	1	Gfra1;Spta1;Sptb;Ank1;Pklr;Gfra2;Ebf1;Ablim1;Myh10;Plxna1;Ntn4;Arhgef12;Mapk11;Foxo1;Cd72;Stip1;Scn4a;Prkcq;Hsp90aa1;Tcf12;Hes1;Tcf3;Itga9;Clasp1;Cacna1i;Plcg1;Prnp;Dlg1;Lefty1;Sos1;Kras;Pak6;Trpc6;Med7;Itga2;Cd24a;Crebbp;Med12;Klf5;Mapk12;Cdk8;Med20;Nck1;Kif4;Ncoa6;Ccnd3;Ncor1;Mapk1;Rock1;Rock2;Ezr;Cltc;Sos2;Rnd1;Numb;Col5a1;Lamb1
KEGG_NATURAL_KILLER_CELL_MEDIATED_CYTOTOXICITY	24	86	0.001076	0.102143	1	Chp2;Ppp3cc;Shc4;Lck;Prkca;Nfat5;Nfatc3;Ifng;Ncr1;Prkcg;Plcg1;Prf1;Syk;Sos1;Kras;Pik3ca;Pik3cb;Mapk1;Braf;Fcgr4;Tnfrsf10b;Prkcb;Sos2;Klrc1
REACTOME_EFFECTS_OF_PIP2_HYDROLYSIS	8	17	0.00138094	0.122351	1	Rasgrp1;Prkcq;Dgka;Itpr3;Trpc6;Mgll;Dgkd;Dgkh
REACTOME_ANTIGEN_ACTIVATES_B_CELL_RECEPTOR_LEADING_TO_GENERATION_OF_SECOND_MESSENGERS	11	29	0.00161398	0.134061	1	Cd79b;Cd79a;Blnk;Blk;Cd19;Pik3ap1;Plcg1;Itpr3;Syk;Sos1;Nck1
REACTOME_METABOLISM_OF_PORPHYRINS	7	14	0.00179765	0.140534	1	Blvrb;Cpox;Hmbs;Uros;Urod;Hmox1;Ppox
BIOCARTA_IL5_PATHWAY	4	5	0.0019542	0.144285	1	Ccr3;Il5ra;Il1b;Il6
KEGG_DORSO_VENTRAL_AXIS_FORMATION	8	18	0.00217193	0.151921	1	Spire1;Fmn2;Ets1;Sos1;Kras;Ets2;Mapk1;Sos2
PID_IL2_STAT5_PATHWAY	10	26	0.00231794	0.154027	1	Il2ra;Bcl2l1;Lck;Prf1;Sos1;Ccna2;Jak1;Il2rb;Pik3ca;Ccnd3
REACTOME_AXON_GUIDANCE	39	167	0.00257392	0.162892	1	Gfra1;Spta1;Sptb;Ank1;Gfra2;Ablim1;Myh10;Plxna1;Ntn4;Arhgef12;Cd72;Stip1;Scn4a;Prkcq;Hsp90aa1;Itga9;Clasp1;Cacna1i;Plcg1;Prnp;Dlg1;Sos1;Kras;Pak6;Trpc6;Itga2;Cd24a;Nck1;Kif4;Mapk1;Rock1;Rock2;Ezr;Cltc;Sos2;Rnd1;Numb;Col5a1;Lamb1
REACTOME_ACTIVATION_OF_ATR_IN_RESPONSE_TO_REPLICATION_STRESS	12	35	0.00273342	0.165124	1	Cdc6;Orc2;Orc1;Orc5;Orc6;Mcm4;Chek1;Mcm10;Rfc4;Cdc7;Hus1;Cdc25a
PID_CD8_TCR_DOWNSTREAM_PATHWAY	15	48	0.00296392	0.171263	1	Il2ra;Prkcq;Cd8b1;Prkca;Nfatc3;Ifng;Eomes;Prf1;Kras;Stat4;Il2rb;Cd8a;Mapk1;Braf;Prkcb
PID_VEGFR1_PATHWAY	9	23	0.00332904	0.176034	1	Hsp90aa1;Prkca;Plcg1;Nck1;Pik3ca;Mapk1;Pdpk1;Prkcb;Hif1a
PID_PI3KCI_PATHWAY	15	49	0.00349799	0.176034	1	Cyth3;Blnk;Blk;Hsp90aa1;Plekha2;Lck;Itk;Plcg1;Syk;Arap3;Kras;Cyth1;Pik3ca;Pik3cb;Pdpk1
KEGG_VEGF_SIGNALING_PATHWAY	17	57	0.00364486	0.176034	1	Mapk11;Pla2g12a;Sphk1;Chp2;Ppp3cc;Prkca;Nfat5;Nfatc3;Prkcg;Plcg1;Kras;Mapk12;Pik3ca;Pik3cb;Mapk1;Prkcb;Mapk13
REACTOME_PLATELET_ACTIVATION_SIGNALING_AND_AGGREGATION	36	155	0.00378951	0.176034	1	Rasgrp1;Prkcq;Brpf3;Lck;Prkca;Rapgef4;Dgka;Prkcg;Itpr3;Vwf;Gna14;Hspa5;Syk;Sos1;Trpc6;Mmrn1;Mgll;Rapgef3;Actn4;Pik3ca;Gna13;Dgkd;Pik3cb;Mapk1;Pdpk1;Gnaq;Actn1;Prkcb;Dgkh;P2ry1;Gnai3;Srgn;Cd9;F5;Vcl;Cd63
REACTOME_ACYL_CHAIN_REMODELLING_OF_PC	6	12	0.00389364	0.176034	1	Pla2g4c;Mboat2;Pla2g12a;Lpcat1;Lpcat2;Pnpla8
KEGG_PROSTATE_CANCER	20	73	0.00392311	0.176034	1	Lef1;Nfkbia;Ccne1;Foxo1;Tcf7;Hsp90aa1;Sos1;Kras;Ccne2;Creb3l2;Crebbp;Gsk3b;Mdm2;Pik3ca;Pik3cb;Mapk1;Pdpk1;Braf;Sos2;Igf1r
KEGG_PRIMARY_IMMUNODEFICIENCY	11	32	0.00397367	0.176034	1	Rag2;Tnfrsf13c;Il7r;Igll1;Cd79a;Blnk;Cd19;Cd8b1;Lck;Rag1;Cd8a
SIG_BCR_SIGNALING_PATHWAY	14	45	0.00436257	0.187028	1	Cr2;Blnk;Ppp3cc;Cd19;Ppp1r13b;Itpr3;Syk;Sos1;Cd81;Gsk3b;Pik3ca;Mapk1;Pdpk1;Sos2
REACTOME_SYNTHESIS_OF_PA	7	16	0.00459573	0.190866	1	Gpam;Agpat3;Pla2g12a;Gpd1;Lpcat1;Gpd1l;Pld1
BIOCARTA_AHSP_PATHWAY	5	9	0.0048393	0.194892	1	Cpox;Gata1;Hmbs;Uros;Urod
PID_SHP2_PATHWAY	14	46	0.00511352	0.199879	1	Il2ra;Irs1;Gab1;Lck;Ifng;Sos1;Kras;Jak1;Il2rb;Pik3ca;Il6;Igf1r;Gnai3;Pag1
KEGG_GLYCEROLIPID_METABOLISM	10	29	0.00579365	0.219993	1	Gpam;Mboat2;Agpat3;Dgka;Dgat1;Mgll;Lipg;Dgkd;Dgat2;Dgkh
REACTOME_G_ALPHA_I_SIGNALLING_EVENTS	19	71	0.0061904	0.228529	1	Cxcr5;Ccr7;S1pr1;Cxcl2;Adcy6;Hebp1;Rgs12;Ccr6;Ccr3;Cxcr1;C5ar1;Hcar2;Lpar2;Cnr2;Gabbr1;Cxcr2;Ccr1;Fpr2;Gnai3
ST_T_CELL_SIGNAL_TRANSDUCTION	13	42	0.00644075	0.230061	1	Nfkbia;Rasgrp1;Rasgrp3;Lck;Nfat5;Itk;Plcg1;Sos1;Tonsl;Pak6;Nck1;Mapk1;Sos2
REACTOME_ION_TRANSPORT_BY_P_TYPE_ATPASES	8	21	0.00675123	0.230061	1	Atp7b;Atp1b2;Atp1b1;Atp8a1;Atp8b1;Atp2a2;Atp2c1;Atp11a
REACTOME_ION_CHANNEL_TRANSPORT	8	21	0.00675123	0.230061	1	Atp7b;Atp1b2;Atp1b1;Atp8a1;Atp8b1;Atp2a2;Atp2c1;Atp11a
PID_VEGFR1_2_PATHWAY	18	66	0.00730825	0.242817	1	Mapk11;Hsp90aa1;Gab1;Nedd4;Prkca;Grb10;Plcg1;Prkaa1;Map2k3;Nck1;Pik3ca;Mapk1;Rock1;Pdpk1;Braf;Prkab1;Prkcb;Vcl
KEGG_LONG_TERM_DEPRESSION	13	43	0.00749464	0.242936	1	Pla2g12a;Ppp2r1b;Prkca;Prkcg;Itpr3;Kras;Gna13;Mapk1;Braf;Gnaq;Prkcb;Igf1r;Gnai3
KEGG_LONG_TERM_POTENTIATION	15	51	0.0078569	0.248615	1	Chp2;Ppp3cc;Prkca;Prkcg;Itpr3;Kras;Crebbp;Rapgef3;Camk2d;Mapk1;Braf;Gnaq;Ppp1cb;Prkcb;Ppp1r12a
BIOCARTA_TRKA_PATHWAY	5	10	0.00852981	0.257639	1	Prkca;Plcg1;Sos1;Pik3ca;Prkcb
REACTOME_E2F_ENABLED_INHIBITION_OF_PRE_REPLICATION_COMPLEX_FORMATION	5	10	0.00852981	0.257639	1	Orc2;Orc1;Orc5;Orc6;Cdc25a
KEGG_VASCULAR_SMOOTH_MUSCLE_CONTRACTION	18	68	0.00876356	0.258817	1	Mylk3;Adcy6;Arhgef12;Pla2g12a;Prkcq;Prkca;Prkcg;Itpr3;Ppp1r12b;Gna13;Mapk1;Rock1;Rock2;Braf;Gnaq;Ppp1cb;Prkcb;Ppp1r12a
PID_RHOA_PATHWAY	12	39	0.00953982	0.263693	1	Map2k3;Scai;Pkn2;Mapk12;Map2k4;Rock1;Rock2;Ezr;Pip5k1b;Pld1;Ppp1r12a;Vcl
REACTOME_E2F_MEDIATED_REGULATION_OF_DNA_REPLICATION	10	31	0.00976556	0.263693	1	Ccne1;Cdc6;Orc2;Ppp2r1b;Orc1;Orc5;Rrm2;Orc6;Fbxo5;Cdc25a
PID_E2F_PATHWAY	17	62	0.0097961	0.263693	1	Ccne1;Cdc6;Orc1;Cbx5;Rrm1;Rrm2;E2f4;Mybl2;Brca1;Sirt1;Ccne2;Ccna2;Rybp;Crebbp;Ccnd3;E2f6;Cdc25a
BIOCARTA_MCM_PATHWAY	7	18	0.00982055	0.263693	1	Ccne1;Cdc6;Orc2;Orc1;Orc5;Orc6;Mcm4
KEGG_CYTOKINE_CYTOKINE_RECEPTOR_INTERACTION	31	137	0.0099721	0.263693	1	Tnfrsf19;Tnfrsf13c;Il7r;Cxcr5;Ccr7;Epor;Cxcl2;Il2ra;Ccr6;Ccr3;Clcf1;Il21r;Ifng;Il5ra;Cxcr1;Bmpr1a;Il12a;Il1b;Il1r2;Il2rb;Ltb;Acvrl1;Cxcr2;Tnfrsf10b;Xcl1;Il6;Csf3r;Ccr1;Il18r1;Inhba;Osm
PID_IL2_1PATHWAY	15	54	0.0103783	0.263693	1	Ikzf3;Mapk11;Il2ra;Irs1;Lck;Ifng;Syk;Sos1;Kras;Jak1;Il2rb;Pik3ca;Mapk1;Prkcb;Dok2
KEGG_PURINE_METABOLISM	27	115	0.0106823	0.263693	1	Pklr;Pde3b;Adcy6;Pde10a;Dck;Enpp1;Pde4d;Nudt9;Rrm1;Rrm2;Pde4c;Pde4b;Ppat;Prps1;Nt5c2;Pfas;Adcy10;Ampd3;Rrm2b;Polr3f;Pde5a;Pde2a;Polr1a;Pde8a;Entpd5;Gda;Pnp
REACTOME_CGMP_EFFECTS	4	7	0.0107161	0.263693	1	Pde3b;Pde10a;Pde5a;Pde2a
KEGG_MATURITY_ONSET_DIABETES_OF_THE_YOUNG	3	4	0.0108773	0.263693	1	Pklr;Hes1;Bhlha15
BIOCARTA_PYK2_PATHWAY	9	27	0.0111112	0.263693	1	Prkca;Plcg1;Sos1;Map2k3;Crkl;Map2k4;Mapk1;Gnaq;Prkcb
SIG_IL4RECEPTOR_IN_B_LYPHOCYTES	9	27	0.0111112	0.263693	1	Irs1;Ppp1r13b;Sos1;Jak1;Gsk3b;Pik3ca;Mapk1;Pdpk1;Sos2
KEGG_LEISHMANIA_INFECTION	15	55	0.0117143	0.273129	1	H2-Ob;Nfkbia;Mapk11;Ifng;Jak1;Il12a;Il1b;Mapk12;Marcksl1;Mapk1;Fcgr4;Prkcb;Tlr4;Itgam;Mapk13
REACTOME_CELL_SURFACE_INTERACTIONS_AT_THE_VASCULAR_WALL	17	65	0.0123911	0.275664	1	Atp1b2;Slc16a1;Atp1b1;Cd2;Lck;Plcg1;Sos1;Kras;Slc7a11;Pik3ca;Pik3cb;Olr1;Trem1;Cxadr;Slc16a3;Dok2;Itgam
BIOCARTA_EIF4_PATHWAY	8	23	0.0124575	0.275664	1	Irs1;Prkca;Pik3ca;Mapk1;Eif4g2;Eif4e;Pdpk1;Prkcb
KEGG_ERBB_SIGNALING_PATHWAY	19	75	0.0125679	0.275664	1	Shc4;Gab1;Prkca;Prkcg;Plcg1;Sos1;Kras;Pak6;Crkl;Camk2d;Map2k4;Gsk3b;Nck1;Pik3ca;Pik3cb;Mapk1;Braf;Prkcb;Sos2
REACTOME_TRANSPORT_OF_GLUCOSE_AND_OTHER_SUGARS_BILE_SALTS_AND_ORGANIC_ACIDS_METAL_IONS_AND_AMINE_COMPOUNDS	12	41	0.0128602	0.275664	1	Slc14a1;Rhag;Slc39a8;Slc16a1;Slc6a20a;Slc40a1;Slc5a3;Slc22a3;Slc16a3;Slc18a2;Slc2a3;Slc22a15
REACTOME_G2_M_CHECKPOINTS	12	41	0.0128602	0.275664	1	Cdc6;Orc2;Orc1;Orc5;Orc6;Mcm4;Chek1;Mcm10;Rfc4;Cdc7;Hus1;Cdc25a
BIOCARTA_CCR3_PATHWAY	7	19	0.0136364	0.282861	1	Ccr3;Prkca;Ppp1r12b;Mapk1;Rock2;Gnaq;Prkcb
REACTOME_CDC6_ASSOCIATION_WITH_THE_ORC_ORIGIN_COMPLEX	5	11	0.0137899	0.282861	1	Cdc6;Orc2;Orc1;Orc5;Orc6
KEGG_INSULIN_SIGNALING_PATHWAY	26	111	0.0138345	0.282861	1	Pklr;Pde3b;Foxo1;Sorbs1;Irs1;Shc4;Prkaa1;Hk1;Sos1;Kras;Ppp1r3b;Crkl;Gsk3b;Mknk2;Pik3ca;Pik3cb;Mapk1;Eif4e;Pdpk1;Braf;Pygm;Prkab1;Ppp1r3d;Ppp1cb;Prkar2b;Sos2
PID_ER_NONGENOMIC_PATHWAY	11	36	0.0141792	0.285518	1	Mapk11;Gna14;Sos1;Kras;Pik3ca;Gna13;Rock2;Gnaq;Igf1r;Gnai3;Strn
PID_TXA2PATHWAY	14	51	0.0149551	0.296646	1	Mapk11;Blk;Prkcq;Lck;Prkca;Tgm2;Prkcg;Gna14;Syk;Vcam1;Gna13;Rock1;Gnaq;Prkcb
ST_B_CELL_ANTIGEN_RECEPTOR	11	37	0.0162396	0.306253	1	Nfkbia;Blnk;Cd19;Nfat5;Ppp1r13b;Syk;Sos1;Tonsl;Pik3ca;Mapk1;Sos2
REACTOME_IL_2_SIGNALING	11	37	0.0162396	0.306253	1	Il2ra;Lck;Il5ra;Syk;Sos1;Kras;Jak1;Il2rb;Pik3ca;Pik3cb;Mapk1
KEGG_FOCAL_ADHESION	31	142	0.0163141	0.306253	1	Mylk3;Col5a3;Shc4;Prkca;Itga9;Mylpf;Prkcg;Vwf;Sos1;Pak6;Itga2;Crkl;Actn4;Gsk3b;Pik3ca;Ccnd3;Pik3cb;Mapk1;Rock1;Rock2;Pdpk1;Braf;Ppp1cb;Actn1;Prkcb;Sos2;Ppp1r12a;Igf1r;Col5a1;Vcl;Lamb1
KEGG_THYROID_CANCER	8	24	0.0163611	0.306253	1	Lef1;Tcf7;Ccdc6;Kras;Cdh1;Mapk1;Braf;Ncoa4
KEGG_GNRH_SIGNALING_PATHWAY	18	72	0.0175108	0.312366	1	Adcy6;Mapk11;Pla2g12a;Prkca;Mmp14;Itpr3;Sos1;Kras;Map2k3;Camk2d;Mapk12;Map2k4;Mapk1;Gnaq;Prkcb;Pld1;Sos2;Mapk13
KEGG_REGULATION_OF_ACTIN_CYTOSKELETON	32	148	0.0182852	0.312366	1	Nckap1;Mylk3;Myh10;Arhgef12;Fgf13;Itgad;Itga9;Mylpf;Sos1;Kras;Pip4k2c;Pak6;Itga2;Cyfip2;Crkl;Actn4;Pik3ca;Gna13;Pik3cb;Mapk1;Rock1;Rock2;Ezr;Braf;Pip5k1b;Ppp1cb;Actn1;Ssh2;Sos2;Ppp1r12a;Itgam;Vcl
KEGG_JAK_STAT_SIGNALING_PATHWAY	22	94	0.018388	0.312366	1	Il7r;Epor;Il2ra;Clcf1;Il21r;Bcl2l1;Ifng;Il5ra;Sos1;Stat4;Jak1;Il12a;Crebbp;Il2rb;Pik3ca;Spry2;Ccnd3;Pik3cb;Il6;Csf3r;Sos2;Osm
BIOCARTA_IL2RB_PATHWAY	11	38	0.0188167	0.312366	1	Ikzf3;Il2ra;Irs1;Bcl2l1;Syk;Sos1;Jak1;Crkl;Il2rb;Pik3ca;Mapk1
PID_THROMBIN_PAR1_PATHWAY	11	38	0.0188167	0.312366	1	Prkca;Prkcg;Gna14;Trpc6;Pik3ca;Gna13;Rock1;Rock2;Gnaq;Prkcb;Gnai3
REACTOME_TRANS_GOLGI_NETWORK_VESICLE_BUDDING	14	53	0.0189591	0.312366	1	Hspa8;Picalm;Tfrc;Fth1;Igf2r;Yipf6;Hip1r;Ap1g1;Gbf1;Cltc;Snap23;Ap4e1;Tbc1d8b;Cpd
PID_IL2_PI3K_PATHWAY	10	32	0.0189777	0.312366	1	Il2ra;Ugcg;Hsp90aa1;Bcl2l1;Lck;Sos1;Jak1;Il2rb;Pik3ca;Myb
SA_G2_AND_M_PHASES	4	8	0.0189904	0.312366	1	Nek1;Chek1;Cdc25b;Cdc25a
REACTOME_INTEGRATION_OF_PROVIRUS	4	8	0.0189904	0.312366	1	Lig4;Xrcc6;Xrcc5;Psip1
KEGG_GLIOMA	15	56	0.0200716	0.312366	1	Shc4;Prkca;Prkcg;Plcg1;Sos1;Kras;Camk2d;Mdm2;Pik3ca;Pik3cb;Mapk1;Braf;Prkcb;Sos2;Igf1r
KEGG_NICOTINATE_AND_NICOTINAMIDE_METABOLISM	6	16	0.0201364	0.312366	1	Enpp1;Cd38;Nt5c2;Nnt;Bst1;Pnp
PID_DNA_PK_PATHWAY	6	16	0.0201364	0.312366	1	Dntt;Lig4;Xrcc6;Xrcc5;Polm;Aplf
PID_ANTHRAX_PATHWAY	6	16	0.0201364	0.312366	1	Map2k3;Il1b;Map2k4;Vcam1;Mapk1;Antxr2
REACTOME_G1_S_SPECIFIC_TRANSCRIPTION	6	16	0.0201364	0.312366	1	Ccne1;Cdc6;Orc1;Rrm2;Fbxo5;Cdc25a
KEGG_NON_HOMOLOGOUS_END_JOINING	5	12	0.0208587	0.312366	1	Dntt;Lig4;Xrcc6;Xrcc5;Polm
REACTOME_CHONDROITIN_SULFATE_BIOSYNTHESIS	5	12	0.0208587	0.312366	1	Chst3;Chst15;Chst11;Vcan;Csgalnact1
REACTOME_PASSIVE_TRANSPORT_BY_AQUAPORINS	2	2	0.0210455	0.312366	1	Aqp1;Aqp9
BIOCARTA_BCR_PATHWAY	10	33	0.0211535	0.312366	1	Cd79b;Cd79a;Blnk;Ppp3cc;Prkca;Nfatc3;Plcg1;Syk;Sos1;Prkcb
PID_RET_PATHWAY	10	33	0.0211535	0.312366	1	Gfra1;Shank3;Irs1;Gab1;Prkca;Grb10;Sos1;Nck1;Pik3ca;Mapk1
REACTOME_METABOLISM_OF_NUCLEOTIDES	15	58	0.0227245	0.331878	1	Dck;Rrm1;Rrm2;Dut;Ppat;Adal;Nt5c2;Pfas;Ampd3;Rrm2b;Upp1;Gda;Txnrd1;Glrx;Pnp
ST_PHOSPHOINOSITIDE_3_KINASE_PATHWAY	10	34	0.02402	0.346307	1	Cd55;Cyth3;Foxo1;Ppp1r13b;Sos1;Gsk3b;Pik3ca;Sfn;Pdpk1;Sos2
REACTOME_NETRIN1_SIGNALING	7	21	0.0242337	0.346307	1	Ablim1;Ntn4;Prkcq;Plcg1;Trpc6;Nck1;Ezr
BIOCARTA_PPARA_PATHWAY	12	43	0.0263174	0.3714	1	Hspa1a;Nfkbia;Hsp90aa1;Prkca;Dut;Crebbp;Ehhadh;Pik3ca;Ncor1;Mapk1;Prkar2b;Prkcb
PID_LYSOPHOSPHOLIPID_PATHWAY	13	50	0.0269598	0.3714	1	Nfkbia;Adcy6;Gab1;Plcg1;Gna14;Lpar2;Magi3;Gsk3b;Gna13;Pik3cb;Gnaq;Il6;Gnai3
BIOCARTA_CALCINEURIN_PATHWAY	6	17	0.0273857	0.3714	1	Ppp3cc;Prkca;Nfatc3;Plcg1;Gnaq;Prkcb
REACTOME_SIGNALING_BY_CONSTITUTIVELY_ACTIVE_EGFR	6	17	0.0273857	0.3714	1	Hsp90aa1;Gab1;Plcg1;Sos1;Kras;Pik3ca
REACTOME_TRANSMEMBRANE_TRANSPORT_OF_SMALL_MOLECULES	45	227	0.0281183	0.3714	1	Slc14a1;Aqp1;Atp7b;Slc38a5;Slc26a1;Rhag;Slc39a8;Slc43a1;Adcy6;Atp1b2;Slc16a1;Abcg4;Atp1b1;Abcb6;Hmox1;Tfrc;Atp8a1;Slc6a20a;Fth1;Abcb10;Atp8b1;Slc40a1;Slc5a3;Slc22a3;Hk1;Aqp9;Slc7a11;Slc38a2;Nup155;Nup133;Nup50;Abcc5;Prkar2b;Atp2a2;Slc27a4;Abcd3;Atp2c1;Slc12a5;Slc16a3;Slc18a2;Slco4a1;Slco4c1;Slc2a3;Atp11a;Slc22a15
ST_ERK1_ERK2_MAPK_PATHWAY	9	29	0.0286903	0.3714	1	Sos1;Atf1;Mknk2;Mapk1;Eif4e;Traf3;Braf;Dusp6;Sos2
REACTOME_CHEMOKINE_RECEPTORS_BIND_CHEMOKINES	9	29	0.0286903	0.3714	1	Cxcr5;Ccr7;Cxcl2;Ccr6;Ccr3;Cxcr1;Cxcr2;Xcl1;Ccr1
KEGG_AXON_GUIDANCE	18	74	0.0292863	0.3714	1	Ablim1;Plxna1;Ntn4;Arhgef12;Chp2;Ppp3cc;Nfat5;Nfatc3;Epha7;Kras;Pak6;Gsk3b;Nck1;Mapk1;Rock1;Rock2;Gnai3;Rnd1
REACTOME_TIE2_SIGNALING	5	13	0.0299261	0.3714	1	Sos1;Kras;Pik3ca;Pik3cb;Dok2
REACTOME_NEUROTRANSMITTER_RELEASE_CYCLE	5	13	0.0299261	0.3714	1	Hspa8;Abat;Stxbp1;Slc38a2;Slc18a2
REACTOME_EARLY_PHASE_OF_HIV_LIFE_CYCLE	5	13	0.0299261	0.3714	1	Lig4;Xrcc6;Xrcc5;Psip1;Lig1
REACTOME_DEGRADATION_OF_THE_EXTRACELLULAR_MATRIX	4	9	0.0303113	0.3714	1	Mmp14;Timp2;Mmp25;Mmp8
REACTOME_AMINE_COMPOUND_SLC_TRANSPORTERS	4	9	0.0303113	0.3714	1	Slc14a1;Rhag;Slc6a20a;Slc18a2
REACTOME_INTERACTION_BETWEEN_L1_AND_ANKYRINS	4	9	0.0303113	0.3714	1	Spta1;Sptb;Ank1;Scn4a
REACTOME_NITRIC_OXIDE_STIMULATES_GUANYLATE_CYCLASE	4	9	0.0303113	0.3714	1	Pde3b;Pde10a;Pde5a;Pde2a
REACTOME_SIGNALING_BY_ILS	22	98	0.0304609	0.3714	1	Il7r;Blnk;Il2ra;Btrc;Lck;Il5ra;Peli1;Syk;Sos1;Kras;Jak1;Tab3;Crkl;Il1b;Il1r2;Il2rb;Map2k4;Pik3ca;Pik3cb;Mapk1;Il6;Il1rn
REACTOME_G0_AND_EARLY_G1	7	22	0.0312109	0.373194	1	Ccne1;Cdc6;E2f4;Mybl2;Ccne2;Ccna2;Cdc25a
SIG_CD40PATHWAYMAP	9	30	0.0316845	0.373194	1	Nfkbia;Mapk11;Tonsl;Mapk12;Map2k4;Pik3ca;Mapk1;Traf3;Mapk13
REACTOME_TRIGLYCERIDE_BIOSYNTHESIS	9	30	0.0316845	0.373194	1	Gpam;Agpat3;Acsl6;Gpd1;Lpcat1;Dgat1;Gpd1l;Dgat2;Acsl1
PID_BCR_5PATHWAY	16	65	0.0317313	0.373194	1	Cd79b;Cd79a;Nfkbia;Blnk;Ppp3cc;Cd72;Cd19;Pik3ap1;Syk;Ets1;Sos1;Pik3ca;Mapk1;Pdpk1;Pag1;Sh3bp5
REACTOME_GOLGI_ASSOCIATED_VESICLE_BIOGENESIS	12	46	0.0343477	0.400191	1	Hspa8;Picalm;Tfrc;Fth1;Igf2r;Yipf6;Hip1r;Ap1g1;Cltc;Ap4e1;Tbc1d8b;Cpd
KEGG_MAPK_SIGNALING_PATHWAY	37	184	0.034629	0.400191	1	Hspa1b;Cacna1e;Hspa1a;Dusp2;Mapk11;Pla2g12a;Chp2;Cacna2d1;Ppp3cc;Rasgrp1;Hspa8;Rasgrp3;Fgf13;Prkca;Dusp16;Cacna1i;Prkcg;Cdc25b;Ppm1b;Sos1;Kras;Elk4;Map2k3;Crkl;Il1b;Il1r2;Mapk12;Map2k4;Mknk2;Mapk1;Map4k2;Braf;Prkcb;Dusp6;Rasa2;Sos2;Mapk13
REACTOME_SIGNALING_BY_THE_B_CELL_RECEPTOR_BCR	26	120	0.0358356	0.40393	1	Cd79b;Cd79a;Nfkbia;Blnk;Foxo1;Rasgrp1;Blk;Rasgrp3;Cd19;Btrc;Psmd9;Phlpp1;Pik3ap1;Psmf1;Plcg1;Itpr3;Syk;Sos1;Kras;Psmd11;Psmd5;Nck1;Mdm2;Psme4;Pdpk1;Prkcb
KEGG_PROGESTERONE_MEDIATED_OOCYTE_MATURATION	16	67	0.0361367	0.40393	1	Pde3b;Adcy6;Mapk11;Hsp90aa1;Cdc25b;Kras;Ccna2;Mapk12;Pik3ca;Pik3cb;Mapk1;Braf;Cdc25a;Igf1r;Gnai3;Mapk13
BIOCARTA_TEL_PATHWAY	6	18	0.0361683	0.40393	1	Xrcc6;Xrcc5;Hsp90aa1;Prkca;Kras;Igf1r
REACTOME_TRAFFICKING_OF_AMPA_RECEPTORS	6	18	0.0361683	0.40393	1	Prkca;Prkcg;Dlg1;Camk2d;Mdm2;Prkcb
REACTOME_SIGNALING_BY_EGFR_IN_CANCER	21	93	0.0369337	0.409041	1	Lrig1;Adcy6;Foxo1;Hsp90aa1;Gab1;Prkca;Phlpp1;Prkcg;Plcg1;Itpr3;Sos1;Kras;Mdm2;Pik3ca;Spry2;Adam10;Mapk1;Pdpk1;Cltc;Prkar2b;Pag1
KEGG_MELANOGENESIS	14	57	0.0377533	0.411264	1	Lef1;Adcy6;Tcf7;Prkca;Prkcg;Kras;Creb3l2;Crebbp;Camk2d;Gsk3b;Mapk1;Gnaq;Prkcb;Gnai3
REACTOME_INSULIN_RECEPTOR_SIGNALLING_CASCADE	14	57	0.0377533	0.411264	1	Pde3b;Irs1;Gab1;Grb10;Stradb;Prkaa1;Sos1;Kras;Pik3ca;Pik3cb;Mapk1;Eif4e;Pdpk1;Prkab1
KEGG_ENDOMETRIAL_CANCER	12	47	0.0383019	0.411443	1	Lef1;Tcf7;Sos1;Kras;Gsk3b;Pik3ca;Cdh1;Pik3cb;Mapk1;Pdpk1;Braf;Sos2
REACTOME_G_ALPHA_S_SIGNALLING_EVENTS	11	40	0.038389	0.411443	1	Pde3b;Adcy6;Pde10a;Pde4d;Pde4c;Pde4b;Adrb2;Pde2a;Pde8a;Vipr1;Gnai3
PID_IL27_PATHWAY	7	23	0.0394156	0.412467	1	Ifng;Il27ra;Stat4;Jak1;Il12a;Il1b;Il6
REACTOME_INTEGRIN_ALPHAIIB_BETA3_SIGNALING	7	23	0.0394156	0.412467	1	Rasgrp1;Rapgef4;Vwf;Syk;Sos1;Rapgef3;Pdpk1
REACTOME_IL_RECEPTOR_SHC_SIGNALING	7	23	0.0394156	0.412467	1	Il2ra;Il5ra;Sos1;Jak1;Il2rb;Pik3ca;Pik3cb
PID_TCR_RAS_PATHWAY	5	14	0.0411263	0.423697	1	Prkca;Kras;Mapk1;Braf;Prkcb
PID_THROMBIN_PAR4_PATHWAY	5	14	0.0411263	0.423697	1	Gna14;Gna13;Rock1;Rock2;Gnaq
REACTOME_L1CAM_INTERACTIONS	15	61	0.0420156	0.429529	1	Spta1;Sptb;Ank1;Stip1;Scn4a;Itga9;Dlg1;Itga2;Cd24a;Kif4;Mapk1;Ezr;Cltc;Numb;Lamb1
PID_CD8_TCR_PATHWAY	13	51	0.0426882	0.432106	1	Rasgrp1;Prkcq;Cd8b1;Lck;Prkca;Plcg1;Prf1;Sos1;Kras;Cd8a;Pdpk1;Prkcb;Pag1
REACTOME_ABACAVIR_TRANSPORT_AND_METABOLISM	3	6	0.043337	0.432106	1	Slc22a3;Adal;Nt5c2
REACTOME_ACYL_CHAIN_REMODELLING_OF_PG	3	6	0.043337	0.432106	1	Pla2g12a;Lpcat1;Lpgat1
KEGG_PORPHYRIN_AND_CHLOROPHYLL_METABOLISM	8	26	0.0435683	0.432106	1	Blvrb;Cpox;Hmbs;Uros;Urod;Hmox1;Fth1;Ppox
BIOCARTA_SET_PATHWAY	4	10	0.0448323	0.434906	1	Gzma;Prf1;Crebbp;Hmgb2
SA_REG_CASCADE_OF_CYCLIN_EXPR	4	10	0.0448323	0.434906	1	Ccne1;E2f4;Ccne2;Ccna2
REACTOME_ACTIVATION_OF_RAC	4	10	0.0448323	0.434906	1	Sos1;Pak6;Nck1;Sos2
BIOCARTA_P53HYPOXIA_PATHWAY	6	19	0.0465677	0.436198	1	Hspa1a;Hsp90aa1;Nqo1;Taf1;Mdm2;Hif1a
PID_S1P_META_PATHWAY	6	19	0.0465677	0.436198	1	S1pr1;Sphk1;Gna14;Gna13;Gnaq;Gnai3
PID_PDGFRA_PATHWAY	6	19	0.0465677	0.436198	1	Ifng;Plcg1;Sos1;Jak1;Crkl;Pik3ca
ST_GA13_PATHWAY	9	33	0.0466066	0.436198	1	Nfkbia;Tonsl;Map2k4;Gna13;Pik3cb;Rock1;Rock2;Pdpk1;Pld1
SIG_PIP3_SIGNALING_IN_B_LYMPHOCYTES	9	33	0.0466066	0.436198	1	Cyth3;Cd19;Gab1;Ppp1r13b;Itpr3;Syk;Sag;Pik3ca;Pdpk1
PID_CMYB_PATHWAY	17	75	0.0490121	0.452341	1	Rag2;Lef1;Car1;Zfpm1;Gata1;Hspa8;Pax5;Hes1;Mcm4;Ets1;Kras;Crebbp;Ets2;Ppid;Ncor1;Hipk2;Myb
REACTOME_SIGNALING_BY_FGFR	17	75	0.0490121	0.452341	1	Adcy6;Foxo1;Gab1;Prkca;Phlpp1;Prkcg;Plcg1;Itpr3;Sos1;Kras;Mdm2;Pik3ca;Spry2;Mapk1;Pdpk1;Braf;Prkar2b

## Sheet: DF_W_down
	hits	pathway_size	p.value	p.adj.fdr	p.adj.bonforroni	Genes_in_pathway
KEGG_HEMATOPOIETIC_CELL_LINEAGE	28	63	3.0092e-08	3.99923e-05	3.99923e-05	Cr2;Fcer2a;Gypa;Dntt;Il7r;Cd55;Epor;Il2ra;Cd22;Tfrc;Cd19;Cd2;Cd8b1;Cd38;Ms4a1;Cd36;Il5ra;Cd4;Cd3e;Itga2;Cd7;Il1b;Il1r2;Cd37;Gp1ba;Il9r;Cd5;Gp5
BIOCARTA_AHSP_PATHWAY	8	9	2.25587e-06	0.00119386	0.00299805	Cpox;Alad;Gata1;Hmbs;Uros;Urod;Fech;Alas2
KEGG_T_CELL_RECEPTOR_SIGNALING_PATHWAY	33	96	2.69495e-06	0.00119386	0.00358159	Nfkbia;Mapk11;Chp2;Ppp3cc;Grap2;Rasgrp1;Prkcq;Cd8b1;Lck;Nfat5;Nfatc3;Itk;Ifng;Card11;Plcg1;Pik3r3;Dlg1;Cd4;Sos1;Kras;Cd3e;Pak6;Cd247;Nfkbie;Ctla4;Cd28;Nck2;Icos;Mapk12;Cblb;Fyn;Gsk3b;Nck1
REACTOME_METABOLISM_OF_PORPHYRINS	10	14	3.70279e-06	0.00123025	0.004921	Blvrb;Cpox;Alad;Hmbs;Uros;Urod;Fech;Hmox1;Alas2;Ppox
REACTOME_ACTIVATION_OF_THE_PRE_REPLICATIVE_COMPLEX	15	29	4.9338e-06	0.0013114	0.00655702	Cdc6;Orc2;Orc1;Orc5;Orc6;Mcm4;Mcm10;Pola2;Prim2;Mcm7;Mcm2;Rpa1;Cdc7;Rpa2;Cdt1
KEGG_PRIMARY_IMMUNODEFICIENCY	15	32	2.28387e-05	0.00505878	0.0303527	Rag2;Tnfrsf13c;Il7r;Igll1;Cd79a;Blnk;Cd19;Cd8b1;Lck;Cd4;Rag1;Cd3e;Il2rg;Icos;Dclre1c
REACTOME_ANTIGEN_ACTIVATES_B_CELL_RECEPTOR_LEADING_TO_GENERATION_OF_SECOND_MESSENGERS	14	29	2.82895e-05	0.00537096	0.0375967	Cd79b;Cd79a;Blnk;Blk;Cd19;Pik3ap1;Plcg1;Itpr3;Syk;Sos1;Itpr2;Cblb;Fyn;Nck1
KEGG_NON_HOMOLOGOUS_END_JOINING	8	12	8.04125e-05	0.0119293	0.106868	Dntt;Lig4;Xrcc6;Xrcc5;Polm;Fen1;Dclre1c;Prkdc
REACTOME_ACTIVATION_OF_ATR_IN_RESPONSE_TO_REPLICATION_STRESS	15	35	8.33113e-05	0.0119293	0.110721	Cdc6;Orc2;Orc1;Orc5;Orc6;Mcm4;Chek1;Mcm10;Rfc4;Rfc3;Mcm7;Mcm2;Rpa1;Cdc7;Rpa2
BIOCARTA_MCM_PATHWAY	10	18	8.97617e-05	0.0119293	0.119293	Ccne1;Cdc6;Orc2;Orc1;Orc5;Orc6;Mcm4;Mcm7;Mcm2;Cdt1
PID_NFAT_TFPATHWAY	15	37	0.000177643	0.0214625	0.236088	Irf4;Il2ra;Prkcq;Nfatc3;Gata3;Ifng;Dgka;Casp3;Egr3;Maf;Ctla4;Crem;Tbx21;Ikzf1;Cblb
REACTOME_DEVELOPMENTAL_BIOLOGY	62	259	0.000219291	0.0242865	0.291438	Gfra1;Spta1;Sptb;Ank1;Pklr;Gfra2;Ebf1;Ablim1;Myh10;Plxna1;Ntn4;Arhgef12;Mapk11;Foxo1;Cd72;Stip1;Cacna1h;Scn4a;Prkcq;Hsp90aa1;Cacna1g;Tcf12;Hes1;Tcf3;Itga9;Cd36;Clasp1;Cacna1i;Plcg1;Prnp;Sema6d;Slc2a4;Dlg1;Lefty1;Sos1;Kras;Ptk2;Pak6;Trpc6;Med7;Itga2;Sema5a;Mef2c;Nck2;Cd24a;Plxna3;Arhgap35;Cacna1s;Crebbp;Med12;Klf5;Egfr;Tcf4;Mef2d;Mapk12;Fyn;Cdk8;Med20;Ap2a1;Nck1;Kif4;Fabp4
ST_T_CELL_SIGNAL_TRANSDUCTION	16	42	0.000257187	0.0262925	0.341802	Nfkbia;Grap2;Rasgrp1;Rasgrp3;Lck;Nfat5;Itk;Plcg1;Fbxw7;Sos1;Tonsl;Pak6;Nfkbie;Ctla4;Cd28;Nck1
REACTOME_E2F_MEDIATED_REGULATION_OF_DNA_REPLICATION	13	31	0.000321117	0.0304832	0.426765	Ccne1;Cdc6;Orc2;Ppp2r1b;Orc1;Orc5;Rrm2;Orc6;Fbxo5;Pola2;Prim2;Rb1;Cdt1
REACTOME_CYTOKINE_SIGNALING_IN_IMMUNE_SYSTEM	53	219	0.000424147	0.0375794	0.563692	Il7r;Mt2;Isg20;Blnk;Irf4;Il2ra;Oas2;Irs1;Pml;Oas3;Usp18;Btrc;Nedd4;Lck;Ifng;Il5ra;Plcg1;Peli1;Ube2l6;Oasl1;Pik3r3;Ifit3;Oas1a;Ppm1b;Syk;Sos1;Kras;Ddx58;Kpna4;Ifit1;Isg15;Kpna3;Irf1;Il2rg;Jak1;Tab3;Irf2;Kpna1;Irf9;Irf7;Crkl;Trim25;Il1b;Il1r2;Nup155;Arih1;Camk2d;Il2rb;Fyn;Map2k4;Prlr;Vcam1;Nup85
REACTOME_DOUBLE_STRAND_BREAK_REPAIR	10	21	0.000466109	0.0387162	0.619459	Lig4;Xrcc6;Xrcc5;Brca1;Mdc1;Lig1;Trp53bp1;Prkdc;Rpa1;Rpa2
KEGG_B_CELL_RECEPTOR_SIGNALING_PATHWAY	22	70	0.000621273	0.0438136	0.825672	Cr2;Cd79b;Cd79a;Nfkbia;Blnk;Chp2;Ppp3cc;Cd72;Cd22;Rasgrp3;Cd19;Nfat5;Nfatc3;Pik3ap1;Card11;Pik3r3;Syk;Sos1;Kras;Cd81;Nfkbie;Gsk3b
PID_IL12_STAT4_PATHWAY	12	29	0.000629675	0.0438136	0.836838	Il2ra;Ifng;Prf1;Cd4;Cd3e;Cd247;Irf1;Stat4;Cd28;Tbx21;Etv5;Crebbp
REACTOME_INTERFERON_ALPHA_BETA_SIGNALING	15	41	0.000659347	0.0438136	0.876272	Isg20;Irf4;Oas2;Oas3;Usp18;Oasl1;Ifit3;Oas1a;Ifit1;Isg15;Irf1;Jak1;Irf2;Irf9;Irf7
REACTOME_G2_M_CHECKPOINTS	15	41	0.000659347	0.0438136	0.876272	Cdc6;Orc2;Orc1;Orc5;Orc6;Mcm4;Chek1;Mcm10;Rfc4;Rfc3;Mcm7;Mcm2;Rpa1;Cdc7;Rpa2
KEGG_PORPHYRIN_AND_CHLOROPHYLL_METABOLISM	11	26	0.000846444	0.0535678	1	Blvrb;Cpox;Alad;Hmbs;Uros;Urod;Fech;Hmox1;Alas2;Fth1;Ppox
REACTOME_GPCR_DOWNSTREAM_SIGNALING	50	210	0.000946101	0.0571531	1	Cxcr5;Ccr7;Pde3b;S1pr1;Cxcl2;Adcy6;Arhgef12;Hebp1;Obscn;Pde10a;Rgs12;Rasgrp1;P2ry10;Itsn1;Prkcq;Ccr9;Ccr6;Ccr3;Prkca;Pde4d;Arhgef25;Dgka;Pde4c;Prkcg;Net1;Tac2;Tbxa2r;Itpr3;Pik3r3;Pde4b;Gna14;Pde7b;Sos1;Adrb2;Pde7a;Trpc6;Cxcr1;Gnb4;Ccl5;Mgll;C5ar1;Hcar2;Itpr2;Lpar2;Prkce;Pf4;Cxcl10;Htr2a;Gnaz;Cnr2
PID_DNA_PK_PATHWAY	8	16	0.00117788	0.0680609	1	Dntt;Lig4;Xrcc6;Xrcc5;Polm;Aplf;Dclre1c;Prkdc
REACTOME_EARLY_PHASE_OF_HIV_LIFE_CYCLE	7	13	0.0013961	0.0738073	1	Lig4;Xrcc6;Xrcc5;Psip1;Cd4;Lig1;Fen1
KEGG_CALCIUM_SIGNALING_PATHWAY	27	96	0.00141596	0.0738073	1	Mylk3;Cacna1e;Sphk1;Chp2;Ppp3cc;P2rx3;Cacna1h;Cacna1g;Cd38;Prkca;Cacna1i;Prkcg;Plcg1;Tbxa2r;Itpr3;Gna14;Adrb2;Camk4;Cacna1c;Cacna1s;Itpr2;Plcd3;Egfr;Camk2d;Htr2a;Ppid;Atp2b4
REACTOME_INTERFERON_SIGNALING	32	122	0.00144393	0.0738073	1	Mt2;Isg20;Irf4;Oas2;Pml;Oas3;Usp18;Nedd4;Ifng;Plcg1;Ube2l6;Oasl1;Ifit3;Oas1a;Ppm1b;Ddx58;Kpna4;Ifit1;Isg15;Kpna3;Irf1;Jak1;Irf2;Kpna1;Irf9;Irf7;Trim25;Nup155;Arih1;Camk2d;Vcam1;Nup85
REACTOME_AXON_GUIDANCE	41	167	0.00154126	0.0758642	1	Gfra1;Spta1;Sptb;Ank1;Gfra2;Ablim1;Myh10;Plxna1;Ntn4;Arhgef12;Cd72;Stip1;Cacna1h;Scn4a;Prkcq;Hsp90aa1;Cacna1g;Itga9;Clasp1;Cacna1i;Plcg1;Prnp;Sema6d;Dlg1;Sos1;Kras;Ptk2;Pak6;Trpc6;Itga2;Sema5a;Nck2;Cd24a;Plxna3;Arhgap35;Cacna1s;Egfr;Fyn;Ap2a1;Nck1;Kif4
REACTOME_EFFECTS_OF_PIP2_HYDROLYSIS	8	17	0.00192921	0.0915684	1	Rasgrp1;Prkcq;Dgka;Itpr3;Trpc6;Mgll;Itpr2;Prkce
BIOCARTA_IL5_PATHWAY	4	5	0.00237242	0.105098	1	Ccr3;Il5ra;Cd4;Il1b
REACTOME_INITIAL_TRIGGERING_OF_COMPLEMENT	4	5	0.00237242	0.105098	1	C1qb;C1qa;C1qc;Cfb
KEGG_CELL_ADHESION_MOLECULES_CAMS	21	72	0.00254943	0.109296	1	H2-Ob;Sdc4;Cd22;Sdc1;Cd2;Cd8b1;Siglec1;Cd274;Itga9;Ptprf;Ptprm;Cd4;Ctla4;Cd28;Icos;Cadm1;Cdh5;Mpzl1;H2-Oa;Vcam1;Pdcd1lg2
KEGG_PROSTATE_CANCER	21	73	0.00286234	0.118578	1	Lef1;Nfkbia;Ccne1;Foxo1;Tcf7;Hsp90aa1;Ccnd1;Igf1;Klk1;Pik3r3;Sos1;Kras;Ccne2;Tcf7l2;Creb3l2;Crebbp;Ar;Egfr;Gsk3b;Rb1;Mdm2
REACTOME_TRAFFICKING_OF_AMPA_RECEPTORS	8	18	0.00301216	0.118578	1	Prkca;Akap5;Prkcg;Dlg1;Myo6;Camk2d;Ap2a1;Mdm2
PID_CD8_TCR_PATHWAY	16	51	0.00307326	0.118578	1	Grap2;Rasgrp1;Prkcq;Cd8b1;Lck;Prkca;Card11;Plcg1;Prf1;Sos1;Kras;Cd3e;Cd247;Cd28;Prkce;Fyn
KEGG_AXON_GUIDANCE	21	74	0.00325251	0.118578	1	Ablim1;Plxna1;Ntn4;Arhgef12;Chp2;Ppp3cc;Sema4b;Nfat5;Epha2;Nfatc3;Epha7;Sema6d;Kras;Ptk2;Pak6;Sema5a;Nck2;Plxna3;Fyn;Gsk3b;Nck1
REACTOME_DNA_STRAND_ELONGATION	11	30	0.00333125	0.118578	1	Mcm4;Pola2;Rfc4;Rfc3;Lig1;Prim2;Mcm7;Mcm2;Fen1;Rpa1;Rpa2
REACTOME_GLYCEROPHOSPHOLIPID_BIOSYNTHESIS	18	60	0.00336244	0.118578	1	Gpam;Pla2g4c;Mboat2;Agpat3;Ache;Pla2g12a;Pcyt1b;Ptdss2;Gpd1;Etnk1;Pla2g16;Lpin2;Lpcat1;Dgat1;Pld3;Mgll;Slc44a1;Phospho1
KEGG_COMPLEMENT_AND_COAGULATION_CASCADES	10	26	0.00339048	0.118578	1	Cr2;Cd55;C1qb;C1qa;C1qc;Tfpi;Vwf;C5ar1;F8;Cfb
REACTOME_CREATION_OF_C4_AND_C2_ACTIVATORS	3	3	0.00354633	0.119445	1	C1qb;C1qa;C1qc
REACTOME_INTERFERON_GAMMA_SIGNALING	15	47	0.00359502	0.119445	1	Mt2;Irf4;Oas2;Pml;Oas3;Ifng;Oasl1;Oas1a;Irf1;Jak1;Irf2;Irf9;Irf7;Camk2d;Vcam1
REACTOME_TRANSMEMBRANE_TRANSPORT_OF_SMALL_MOLECULES	51	227	0.00369969	0.119924	1	Slc14a1;Aqp1;Atp7b;Slc38a5;Slc26a1;Rhag;Slc39a8;Slc43a1;Adcy6;Atp1b2;Slc16a1;Slc4a1;Abcg4;Atp1b1;Abcb6;Hmox1;Abcg2;Tfrc;Atp8a1;Slc6a20a;Fth1;Slc12a4;Abcb10;Atp8b1;Slc40a1;Slc6a9;Slc5a3;Slc41a2;Slc22a3;Slc2a4;Hk1;Slc1a3;Steap3;Slc12a2;Slc1a4;Slc29a1;Aqp9;Slc7a11;Gnb4;Slco2b1;Slc38a2;Slc7a1;Nup155;Abcc9;Abca3;Slc35d1;Slc16a10;Slc44a1;Slc30a1;Slc15a3;Nup85
BIOCARTA_NO2IL12_PATHWAY	7	15	0.00395478	0.12223	1	Cd2;Ifng;Cd4;Cd3e;Cd247;Stat4;Il12a
BIOCARTA_TOB1_PATHWAY	7	15	0.00395478	0.12223	1	Il2ra;Ifng;Tgfbr3;Cd3e;Cd247;Tgfbr2;Cd28
PID_CD8_TCR_DOWNSTREAM_PATHWAY	15	48	0.00433812	0.129007	1	Il2ra;Prkcq;Cd8b1;Prkca;Nfatc3;Ifng;Eomes;Prf1;Kras;Cd3e;Cd247;Il2rg;Stat4;Prkce;Il2rb
REACTOME_LAGGING_STRAND_SYNTHESIS	8	19	0.00451468	0.129007	1	Pola2;Rfc4;Rfc3;Lig1;Prim2;Fen1;Rpa1;Rpa2
REACTOME_G_ALPHA_I_SIGNALLING_EVENTS	20	71	0.00452542	0.129007	1	Cxcr5;Ccr7;S1pr1;Cxcl2;Adcy6;Hebp1;Rgs12;Ccr9;Ccr6;Ccr3;Cxcr1;Gnb4;Ccl5;C5ar1;Hcar2;Lpar2;Pf4;Cxcl10;Gnaz;Cnr2
KEGG_PRION_DISEASES	10	27	0.0046594	0.129007	1	Hspa1a;Stip1;C1qb;C1qa;C1qc;Prnp;Hspa5;Ccl5;Il1b;Fyn
REACTOME_AMINO_ACID_AND_OLIGOPEPTIDE_SLC_TRANSPORTERS	10	27	0.0046594	0.129007	1	Slc38a5;Slc43a1;Slc6a20a;Slc1a3;Slc1a4;Slc7a11;Slc38a2;Slc7a1;Slc16a10;Slc15a3
REACTOME_S_PHASE	27	105	0.00578117	0.151586	1	Ccne1;Cdc6;Orc2;Orc1;Ccnd1;Psmd9;Orc5;Orc6;Mcm4;Psmf1;Cdc25b;Pola2;Rfc4;Ccne2;Ccna2;Rfc3;Lig1;Psmd11;Prim2;Mcm7;Mcm2;Fen1;Rpa1;Psmd5;Rb1;Rpa2;Cdt1
BIOCARTA_TCRA_PATHWAY	5	9	0.006048	0.151586	1	Lck;Cd4;Cd3e;Cd247;Fyn
REACTOME_AMINE_COMPOUND_SLC_TRANSPORTERS	5	9	0.006048	0.151586	1	Slc14a1;Rhag;Slc6a20a;Slc6a9;Slc44a1
BIOCARTA_CTLA4_PATHWAY	7	16	0.0061146	0.151586	1	Lck;Itk;Cd3e;Cd247;Ctla4;Cd28;Icos
BIOCARTA_COMP_PATHWAY	4	6	0.00625512	0.151586	1	C1qb;C1qa;C1qc;Cfb
REACTOME_ABACAVIR_TRANSPORT_AND_METABOLISM	4	6	0.00625512	0.151586	1	Abcg2;Slc22a3;Adal;Nt5c2
REACTOME_PLATELET_AGGREGATION_PLUG_FORMATION	10	28	0.00627331	0.151586	1	Rasgrp1;Rapgef4;Vwf;Syk;Sos1;Ptk2;Gp1ba;Mpl;Rapgef3;Gp5
REACTOME_AMINO_ACID_TRANSPORT_ACROSS_THE_PLASMA_MEMBRANE	8	20	0.0065317	0.155011	1	Slc38a5;Slc43a1;Slc6a20a;Slc1a4;Slc7a11;Slc38a2;Slc7a1;Slc16a10
PID_TCR_PATHWAY	18	63	0.00718587	0.165484	1	Grap2;Rasgrp1;Sla2;Prkcq;Lck;Prkca;Itk;Card11;Plcg1;Cd4;Sos1;Kras;Cd3e;Cd247;Cd28;Prkce;Fyn;Nck1
REACTOME_SIGNALING_BY_GPCR	57	266	0.00726705	0.165484	1	Cd55;Cxcr5;Ccr7;Pde3b;S1pr1;Cxcl2;Adcy6;Arhgef12;Hebp1;Obscn;Pde10a;Rgs12;Rasgrp1;Ppp2r1b;P2ry10;Itsn1;Grm8;Prkcq;Ccr9;Ccr6;Ccr3;Prkca;Pde4d;Arhgef25;Dgka;Pde4c;Prkcg;Net1;Tac2;Ptch1;Tbxa2r;Itpr3;Pik3r3;Pde4b;Gna14;Pde7b;Sos1;Kras;Adrb2;Camk4;Pde7a;Trpc6;Cxcr1;Gnb4;Ccl5;Mgll;C5ar1;Hcar2;Itpr2;Egfr;Lpar2;Prkce;Pf4;Cxcl10;Htr2a;Gnaz;Cnr2
REACTOME_TRANSPORT_OF_GLUCOSE_AND_OTHER_SUGARS_BILE_SALTS_AND_ORGANIC_ACIDS_METAL_IONS_AND_AMINE_COMPOUNDS	13	41	0.00734655	0.165484	1	Slc14a1;Rhag;Slc39a8;Slc16a1;Slc6a20a;Slc40a1;Slc6a9;Slc5a3;Slc41a2;Slc22a3;Slc2a4;Slc44a1;Slc30a1
PID_IL12_2PATHWAY	16	55	0.00771875	0.17097	1	Gzma;Il2ra;Cd8b1;Lck;Ifng;Eomes;Cd4;Cd3e;Map2k3;Cd247;Il2rg;Stat4;Tbx21;Il12a;Il1b;Il2rb
BIOCARTA_DC_PATHWAY	6	13	0.00816311	0.172146	1	Cd2;Ifng;Cd7;Il12a;Cd5;Itgax
REACTOME_PD1_SIGNALING	6	13	0.00816311	0.172146	1	Lck;Cd274;Cd4;Cd3e;Cd247;Pdcd1lg2
REACTOME_G1_S_TRANSITION	26	103	0.00823243	0.172146	1	Ccne1;Cdc6;Orc2;Ppp2r1b;Orc1;Psmd9;Orc5;Rrm2;Orc6;Mcm4;Psmf1;Fbxo5;Mcm10;Pola2;Ccne2;Ccna2;Psmd11;Prim2;Mcm7;Mcm2;Rpa1;Cdc7;Psmd5;Rb1;Rpa2;Cdt1
REACTOME_CHEMOKINE_RECEPTORS_BIND_CHEMOKINES	10	29	0.00828997	0.172146	1	Cxcr5;Ccr7;Cxcl2;Ccr9;Ccr6;Ccr3;Cxcr1;Ccl5;Pf4;Cxcl10
KEGG_JAK_STAT_SIGNALING_PATHWAY	24	94	0.00890415	0.176481	1	Il7r;Epor;Il2ra;Ccnd1;Clcf1;Il21r;Bcl2l1;Ifng;Il5ra;Pik3r3;Sos1;Il2rg;Stat4;Jak1;Il12a;Irf9;Socs4;Crebbp;Il9r;Mpl;Cblb;Socs5;Il2rb;Prlr
REACTOME_MYOGENESIS	7	17	0.00904437	0.176481	1	Mapk11;Tcf12;Tcf3;Mef2c;Tcf4;Mef2d;Mapk12
REACTOME_TRAF6_MEDIATED_IRF7_ACTIVATION	7	17	0.00904437	0.176481	1	Ddx58;Irf1;Irf2;Irf7;Crebbp;Trim25;Mavs
KEGG_TYPE_I_DIABETES_MELLITUS	8	21	0.00916265	0.176481	1	H2-Ob;Hspd1;Ifng;Prf1;Cd28;Il12a;Il1b;H2-Oa
REACTOME_NETRIN1_SIGNALING	8	21	0.00916265	0.176481	1	Ablim1;Ntn4;Prkcq;Plcg1;Ptk2;Trpc6;Fyn;Nck1
PID_TXA2PATHWAY	15	51	0.00961273	0.182505	1	Mapk11;Blk;Prkcq;Lck;Prkca;Tgm2;Prkcg;Tbxa2r;Gna14;Syk;Prkg1;Egfr;Prkce;Fyn;Vcam1
REACTOME_SIGNALING_BY_THE_B_CELL_RECEPTOR_BCR	29	120	0.0101184	0.189399	1	Cd79b;Cd79a;Nfkbia;Blnk;Foxo1;Rasgrp1;Blk;Rasgrp3;Cd19;Btrc;Psmd9;Phlpp1;Pik3ap1;Card11;Psmf1;Plcg1;Itpr3;Syk;Sos1;Kras;Nfkbie;Psmd11;Rictor;Itpr2;Cblb;Fyn;Psmd5;Nck1;Mdm2
REACTOME_NCAM_SIGNALING_FOR_NEURITE_OUT_GROWTH	13	43	0.010442	0.190151	1	Gfra1;Spta1;Sptb;Gfra2;Cacna1h;Cacna1g;Cacna1i;Prnp;Sos1;Kras;Ptk2;Cacna1s;Fyn
SA_REG_CASCADE_OF_CYCLIN_EXPR	5	10	0.0105878	0.190151	1	Ccne1;Ccnd1;E2f4;Ccne2;Ccna2
REACTOME_COMPLEMENT_CASCADE	5	10	0.0105878	0.190151	1	Cd55;C1qb;C1qa;C1qc;Cfb
REACTOME_SYNTHESIS_OF_DNA	23	89	0.0108375	0.19204	1	Cdc6;Orc2;Orc1;Psmd9;Orc5;Orc6;Mcm4;Psmf1;Pola2;Rfc4;Ccna2;Rfc3;Lig1;Psmd11;Prim2;Mcm7;Mcm2;Fen1;Rpa1;Psmd5;Rb1;Rpa2;Cdt1
REACTOME_SLC_MEDIATED_TRANSMEMBRANE_TRANSPORT	32	136	0.011165	0.195241	1	Slc14a1;Slc38a5;Slc26a1;Rhag;Slc39a8;Slc43a1;Slc16a1;Slc4a1;Slc6a20a;Slc12a4;Slc40a1;Slc6a9;Slc5a3;Slc41a2;Slc22a3;Slc2a4;Hk1;Slc1a3;Slc12a2;Slc1a4;Slc29a1;Slc7a11;Slco2b1;Slc38a2;Slc7a1;Nup155;Slc35d1;Slc16a10;Slc44a1;Slc30a1;Slc15a3;Nup85
KEGG_CYTOKINE_CYTOKINE_RECEPTOR_INTERACTION	32	137	0.0116251	0.197336	1	Tnfrsf19;Tnfrsf13c;Il7r;Cxcr5;Ccr7;Epor;Cxcl2;Il2ra;Ccr9;Ccr6;Ccr3;Clcf1;Il21r;Ifng;Il5ra;Cxcr1;Tgfbr2;Il2rg;Tnfrsf17;Ccl5;Bmpr1a;Il12a;Il1b;Il1r2;Egfr;Il9r;Mpl;Eda;Il2rb;Pf4;Cxcl10;Prlr
PID_IL2_STAT5_PATHWAY	9	26	0.0117303	0.197336	1	Il2ra;Bcl2l1;Lck;Prf1;Sos1;Ccna2;Il2rg;Jak1;Il2rb
PID_RAS_PATHWAY	9	26	0.0117303	0.197336	1	Rasal1;Rasgrp1;Rasgrp3;Prkca;Syngap1;Sos1;Kras;Rabgef1;Prkce
REACTOME_DAG_AND_IP3_SIGNALING	8	22	0.0125085	0.203635	1	Adcy6;Prkca;Prkcg;Plcg1;Itpr3;Camk4;Itpr2;Prkce
REACTOME_GENERATION_OF_SECOND_MESSENGER_MOLECULES	8	22	0.0125085	0.203635	1	Grap2;Lck;Itk;Plcg1;Cd4;Cd3e;Cd247;Nck1
KEGG_MATURITY_ONSET_DIABETES_OF_THE_YOUNG	3	4	0.0125644	0.203635	1	Pklr;Hes1;Bhlha15
KEGG_DORSO_VENTRAL_AXIS_FORMATION	7	18	0.012883	0.203828	1	Spire1;Fmn2;Ets1;Sos1;Kras;Egfr;Ets2
BIOCARTA_TEL_PATHWAY	7	18	0.012883	0.203828	1	Xrcc6;Xrcc5;Hsp90aa1;Prkca;Kras;Egfr;Rb1
REACTOME_IMMUNE_SYSTEM	134	725	0.0142694	0.223106	1	Cd79b;Il7r;Cd55;H2-Ob;Mt2;Cd79a;Nfkbia;Isg20;Blnk;Mapk11;Irf4;Il2ra;Foxo1;Oas2;Irs1;Grap2;Rasgrp1;Ppp2r1b;Asb17;Blk;Prkcq;Pml;Oas3;Usp18;Ccr6;Rnf123;Rasgrp3;C1qb;Cd19;Btrc;Cd8b1;Nedd4;Bcl2l1;Icam4;Lck;Rapgef4;Psmd9;C1qa;Phlpp1;Cd274;C1qc;Ctsk;Cd36;Itk;Pik3ap1;Asb1;Ap1b1;Ifng;Card11;Il5ra;Psmf1;Plcg1;Itpr3;Peli1;Ube2l6;Ube2o;Oasl1;Pik3r3;Ifit3;Fbxw7;Dusp4;Oas1a;Hspa5;Cd4;Ppm1b;Syk;Sos1;Kras;Ube2h;…
KEGG_ARRHYTHMOGENIC_RIGHT_VENTRICULAR_CARDIOMYOPATHY_ARVC	12	40	0.0147999	0.22871	1	Lef1;Lmna;Tcf7;Cacna2d1;Itga9;Itga10;Cacna1c;Itga2;Tcf7l2;Cacna1s;Gja1;Actn4
KEGG_DNA_REPLICATION	11	35	0.015323	0.229963	1	Mcm4;Pola2;Rfc4;Rfc3;Lig1;Prim2;Mcm7;Mcm2;Fen1;Rpa1;Rpa2
PID_PI3KCI_PATHWAY	14	49	0.0154001	0.229963	1	Cyth3;Blnk;Blk;Hsp90aa1;Plekha2;Lck;Itk;Plcg1;Pik3r3;Syk;Arap3;Kras;Fyn;Cyth1
REACTOME_TRANSPORT_OF_INORGANIC_CATIONS_ANIONS_AND_AMINO_ACIDS_OLIGOPEPTIDES	14	49	0.0154001	0.229963	1	Slc38a5;Slc26a1;Slc43a1;Slc4a1;Slc6a20a;Slc12a4;Slc1a3;Slc12a2;Slc1a4;Slc7a11;Slc38a2;Slc7a1;Slc16a10;Slc15a3
PID_IL27_PATHWAY	8	23	0.016669	0.243441	1	Gata3;Ifng;Il27ra;Stat4;Jak1;Tbx21;Il12a;Il1b
REACTOME_PHOSPHOLIPASE_C_MEDIATED_CASCADE	8	23	0.016669	0.243441	1	Adcy6;Prkca;Prkcg;Plcg1;Itpr3;Camk4;Itpr2;Prkce
REACTOME_CDC6_ASSOCIATION_WITH_THE_ORC_ORIGIN_COMPLEX	5	11	0.0170019	0.243822	1	Cdc6;Orc2;Orc1;Orc5;Orc6
REACTOME_MITOTIC_G1_G1_S_PHASES	29	125	0.0171404	0.243822	1	Ccne1;Cdc6;Orc2;Ppp2r1b;Orc1;Ccnd1;Psmd9;Orc5;Rrm2;E2f4;Mybl2;Orc6;Mcm4;Psmf1;Fbxo5;Mcm10;Pola2;Ccne2;Ccna2;Psmd11;Prim2;Mcm7;Mcm2;Rpa1;Cdc7;Psmd5;Rb1;Rpa2;Cdt1
KEGG_MAPK_SIGNALING_PATHWAY	40	184	0.0172455	0.243822	1	Hspa1b;Cacna1e;Hspa1a;Dusp2;Mapk11;Pla2g12a;Chp2;Cacna2d1;Ppp3cc;Rasgrp1;Cacna1h;Hspa8;Rasgrp3;Dusp8;Cacna1g;Fgf13;Prkca;Dusp16;Cacna1i;Prkcg;Cdc25b;Casp3;Dusp4;Ppm1b;Sos1;Kras;Elk4;Map2k3;Cacna1c;Tgfbr2;Mef2c;Ddit3;Cacna1s;Crkl;Il1b;Il1r2;Egfr;Mapk12;Map2k4;Mknk2
PID_AR_TF_PATHWAY	13	44	0.0178822	0.248532	1	Foxo1;Hsp90aa1;Dnaja1;Hdac7;Klk1;Sirt1;Carm1;Crebbp;Ar;Smarcc1;Map2k4;Gsk3b;Mdm2
REACTOME_PROCESSIVE_SYNTHESIS_ON_THE_LAGGING_STRAND	6	15	0.0181397	0.248532	1	Pola2;Lig1;Prim2;Fen1;Rpa1;Rpa2
REACTOME_HOMOLOGOUS_RECOMBINATION_REPAIR_OF_REPLICATION_INDEPENDENT_DOUBLE_STRAND_BREAKS	6	15	0.0181397	0.248532	1	Brca1;Mdc1;Lig1;Trp53bp1;Rpa1;Rpa2
PID_ATR_PATHWAY	11	37	0.0210576	0.285567	1	Cdc6;Chek1;Rfc4;Ccna2;Rfc3;Fancd2;Mcm7;Mcm2;Rpa1;Rpa2;Mdm2
PID_SHP2_PATHWAY	13	46	0.0218184	0.292895	1	Il2ra;Irs1;Gab1;Lck;Igf1;Ifng;Sos1;Kras;Il2rg;Jak1;Arhgap35;Egfr;Il2rb
REACTOME_INTEGRATION_OF_PROVIRUS	4	8	0.0226026	0.300389	1	Lig4;Xrcc6;Xrcc5;Psip1
REACTOME_PASSIVE_TRANSPORT_BY_AQUAPORINS	2	2	0.0232658	0.306141	1	Aqp1;Aqp9
REACTOME_COSTIMULATION_BY_THE_CD28_FAMILY	15	56	0.0237966	0.310056	1	Grap2;Ppp2r1b;Lck;Cd274;Pik3r3;Cd4;Cd3e;Cd247;Ppp2r5b;Ctla4;Cd28;Rictor;Icos;Fyn;Pdcd1lg2
BIOCARTA_IL7_PATHWAY	6	16	0.0253547	0.316449	1	Il7r;Lck;Il2rg;Jak1;Crebbp;Fyn
REACTOME_G1_S_SPECIFIC_TRANSCRIPTION	6	16	0.0253547	0.316449	1	Ccne1;Cdc6;Orc1;Rrm2;Fbxo5;Cdt1
BIOCARTA_THELPER_PATHWAY	5	12	0.0255462	0.316449	1	Cd2;Cd4;Cd3e;Cd247;Cd28
REACTOME_ACYL_CHAIN_REMODELLING_OF_PC	5	12	0.0255462	0.316449	1	Pla2g4c;Mboat2;Pla2g12a;Pla2g16;Lpcat1
REACTOME_PLATELET_ADHESION_TO_EXPOSED_COLLAGEN	5	12	0.0255462	0.316449	1	Vwf;Itga2;Gp1ba;Fyn;Gp5
PID_FOXM1_PATHWAY	10	33	0.025801	0.316449	1	Ccne1;Ccnd1;Nfatc3;Cdc25b;Ccna2;Nek2;Birc5;Etv5;Crebbp;Rb1
REACTOME_M_G1_TRANSITION	19	77	0.0260193	0.316449	1	Cdc6;Orc2;Orc1;Psmd9;Orc5;Orc6;Mcm4;Psmf1;Mcm10;Pola2;Psmd11;Prim2;Mcm7;Mcm2;Rpa1;Cdc7;Psmd5;Rpa2;Cdt1
KEGG_VEGF_SIGNALING_PATHWAY	15	57	0.0261922	0.316449	1	Mapk11;Pla2g12a;Sphk1;Chp2;Ppp3cc;Prkca;Nfat5;Nfatc3;Prkcg;Plcg1;Pik3r3;Kras;Ptk2;Sh2d2a;Mapk12
BIOCARTA_CLASSIC_PATHWAY	3	5	0.0278524	0.333097	1	C1qb;C1qa;C1qc
PID_FANCONI_PATHWAY	12	42	0.0280714	0.333097	1	Hes1;Chek1;Brca1;Fancm;Rfc4;Blm;Rfc3;Rmi1;Fanci;Fancd2;Rpa1;Rpa2
REACTOME_ANTIVIRAL_MECHANISM_BY_IFN_STIMULATED_GENES	16	61	0.0296836	0.349111	1	Usp18;Nedd4;Plcg1;Ube2l6;Ppm1b;Ddx58;Kpna4;Ifit1;Isg15;Kpna3;Jak1;Kpna1;Trim25;Nup155;Arih1;Nup85
BIOCARTA_IL2_PATHWAY	7	21	0.0311383	0.359099	1	Il2ra;Lck;Syk;Sos1;Il2rg;Jak1;Il2rb
REACTOME_NCAM1_INTERACTIONS	7	21	0.0311383	0.359099	1	Gfra1;Gfra2;Cacna1h;Cacna1g;Cacna1i;Prnp;Cacna1s
PID_E2F_PATHWAY	16	62	0.0313434	0.359099	1	Ccne1;Cdc6;Orc1;Tfdp2;Cbx5;Rrm1;Rrm2;E2f4;Mybl2;Brca1;Sirt1;Ccne2;Ccna2;Rybp;Crebbp;Rb1
REACTOME_SIGNALING_BY_CONSTITUTIVELY_ACTIVE_EGFR	6	17	0.0342513	0.372229	1	Hsp90aa1;Gab1;Plcg1;Sos1;Kras;Egfr
REACTOME_FORMATION_OF_FIBRIN_CLOT_CLOTTING_CASCADE	6	17	0.0342513	0.372229	1	Tfpi;Vwf;F8;Gp1ba;Gp5;Pf4
PID_ATF2_PATHWAY	12	44	0.03457	0.372229	1	Ache;Mapk11;Ccnd1;Dusp8;Hes1;Bcl2l1;Prkca;Ifng;Brca1;Ccna2;Ddit3;Rb1
REACTOME_HEMOSTASIS	64	329	0.0356925	0.372229	1	Zfpm1;Pde3b;Gata1;Atp1b2;Slc16a1;Pde10a;Atp1b1;Ehd2;Rasgrp1;Ppp2r1b;Prkcq;Cd2;Brpf3;Mertk;Lck;Prkca;Rapgef4;Cbx5;Dock9;Cd36;Gata3;Tfpi;Dgka;Prkcg;Plcg1;Tbxa2r;Itpr3;Vwf;Pik3r3;Gna14;Hspa5;Syk;Sos1;Kras;Ptk2;Ak3;Trpc6;Itga2;Mmrn1;Irf1;Slc7a11;Ppp2r5b;Irf2;Gnb4;Ehd1;Kif2a;Irf7;Crebbp;Mgll;Itpr2;F8;Gp1ba;Mfn1;Prkg1;Mpl;Rapgef3;Actn4;Prkce;Fyn;Gp5;Pf4;Jmjd1c;Itgax;Kif4
BIOCARTA_TCAPOPTOSIS_PATHWAY	4	9	0.0358463	0.372229	1	Cd4;Cd3e;Cd247;Cd28
REACTOME_TRANSLOCATION_OF_ZAP_70_TO_IMMUNOLOGICAL_SYNAPSE	4	9	0.0358463	0.372229	1	Lck;Cd4;Cd3e;Cd247
REACTOME_INTERACTION_BETWEEN_L1_AND_ANKYRINS	4	9	0.0358463	0.372229	1	Spta1;Sptb;Ank1;Scn4a
KEGG_ADHERENS_JUNCTION	14	54	0.0362429	0.372229	1	Lef1;Ssx2ip;Tcf7;Sorbs1;Tjp1;Ptprf;Ptprm;Tgfbr2;Tcf7l2;Crebbp;Acp1;Egfr;Actn4;Fyn
PID_IL2_1PATHWAY	14	54	0.0362429	0.372229	1	Ikzf3;Mapk11;Il2ra;Irs1;Lck;Ifng;Syk;Sos1;Kras;Il2rg;Jak1;Prkce;Il2rb;Fyn
KEGG_PROXIMAL_TUBULE_BICARBONATE_RECLAMATION	5	13	0.0364106	0.372229	1	Aqp1;Car2;Atp1b2;Atp1b1;Gls2
REACTOME_ASSOCIATION_OF_LICENSING_FACTORS_WITH_THE_PRE_REPLICATIVE_COMPLEX	5	13	0.0364106	0.372229	1	Cdc6;Orc2;Orc1;Orc5;Cdt1
REACTOME_SYNTHESIS_OF_PC	5	13	0.0364106	0.372229	1	Ache;Pcyt1b;Lpin2;Slc44a1;Phospho1
REACTOME_NEUROTRANSMITTER_RELEASE_CYCLE	5	13	0.0364106	0.372229	1	Hspa8;Gls2;Abat;Stxbp1;Slc38a2
REACTOME_TRAF3_DEPENDENT_IRF_ACTIVATION_PATHWAY	5	13	0.0364106	0.372229	1	Ddx58;Irf7;Crebbp;Trim25;Mavs
PID_P38_ALPHA_BETA_PATHWAY	9	30	0.037425	0.379678	1	Mapk11;Blk;Dusp8;Lck;Dusp16;Map2k3;Prkg1;Fyn;Map2k4
REACTOME_IL_3_5_AND_GM_CSF_SIGNALING	11	39	0.0402845	0.405592	1	Blnk;Il2ra;Il5ra;Pik3r3;Syk;Sos1;Il2rg;Jak1;Crkl;Il2rb;Fyn
KEGG_PATHWAYS_IN_CANCER	46	228	0.0407561	0.407254	1	Lef1;Traf4;Nfkbia;Ccne1;Foxo1;Tcf7;Ccdc6;Hsp90aa1;Pml;Ccnd1;Fgf13;Bcl2l1;Prkca;Igf1;Klk1;Prkcg;Plcg1;Ptch1;Msh6;Pik3r3;Casp3;Ets1;Sos1;Kras;Traf5;Ptk2;Ccne2;Traf1;Itga2;Tgfbr2;Jak1;Tcf7l2;Birc5;Birc2;Crebbp;Ralgds;Crkl;Msh3;Ar;Dapk2;Egfr;Cblb;Gsk3b;Rb1;Axin2;Mdm2
REACTOME_PEPTIDE_LIGAND_BINDING_RECEPTORS	13	49	0.0430767	0.425371	1	Cxcr5;Ccr7;Cxcl2;Hebp1;Ccr9;Ccr6;Ccr3;Tac2;Cxcr1;Ccl5;C5ar1;Pf4;Cxcl10
KEGG_ALDOSTERONE_REGULATED_SODIUM_REABSORPTION	9	31	0.0432092	0.425371	1	Atp1b2;Atp1b1;Irs1;Prkca;Nr3c2;Igf1;Prkcg;Pik3r3;Kras
REACTOME_G_ALPHA_S_SIGNALLING_EVENTS	11	40	0.0440328	0.430291	1	Pde3b;Adcy6;Pde10a;Pde4d;Pde4c;Pde4b;Pde7b;Adrb2;Pde7a;Gnb4;Gnaz
REACTOME_NEURONAL_SYSTEM	25	111	0.0452046	0.438517	1	Ache;Adcy6;Hspa8;Kcna2;Prkca;Gls2;Abat;Kcnn4;Akap5;Stx2;Kcnj10;Stxbp1;Prkcg;Kcnj5;Dlg1;Slc1a3;Camk4;Gnb4;Myo6;Slc38a2;Camk2d;Stx11;Abcc9;Ap2a1;Mdm2
PID_LYSOPHOSPHOLIPID_PATHWAY	13	50	0.0462095	0.445017	1	Nfkbia;Adcy6;Gab1;Plcg1;Casp3;Gna14;Ptk2;Egfr;Lpar2;Prkce;Gnaz;Magi3;Gsk3b
PID_CD40_PATHWAY	8	26	0.0484022	0.448839	1	Nfkbia;Mapk11;Bcl2l1;Traf1;Birc2;Tnfaip3;Cblb;Map2k4
PID_NEPHRIN_NEPH1_PATHWAY	8	26	0.0484022	0.448839	1	Tjp1;Plcg1;Pik3r3;Trpc6;Nck2;Fyn;Map2k4;Nck1
REACTOME_THE_ROLE_OF_NEF_IN_HIV1_REPLICATION_AND_DISEASE_PATHOGENESIS	8	26	0.0484022	0.448839	1	Cd8b1;Lck;Ap1b1;Cd4;Cd247;Cd28;Fyn;Ap2a1
REACTOME_TRANSMISSION_ACROSS_CHEMICAL_SYNAPSES	20	86	0.0489078	0.448839	1	Ache;Adcy6;Hspa8;Prkca;Gls2;Abat;Akap5;Kcnj10;Stxbp1;Prkcg;Kcnj5;Dlg1;Slc1a3;Camk4;Gnb4;Myo6;Slc38a2;Camk2d;Ap2a1;Mdm2
REACTOME_ACYL_CHAIN_REMODELLING_OF_PI	3	6	0.0494496	0.448839	1	Pla2g4c;Pla2g12a;Pla2g16
REACTOME_GLUTAMATE_NEUROTRANSMITTER_RELEASE_CYCLE	3	6	0.0494496	0.448839	1	Gls2;Stxbp1;Slc38a2
REACTOME_ELEVATION_OF_CYTOSOLIC_CA2_LEVELS	3	6	0.0494496	0.448839	1	Itpr3;Trpc6;Itpr2
ST_WNT_CA2_CYCLIC_GMP_PATHWAY	5	14	0.0497133	0.448839	1	Nfat5;Itpr3;Itpr2;Camk2d;Cfb

## Sheet: TF_vs_TFD_dwn
	hits	pathway_size	p.value	p.adj.fdr	p.adj.bonforroni	Genes_in_pathway
NABA_MATRISOME	12	320	1.27389e-05	0.0158031	0.01693	Plxdc2;Nrg1;Fam20c;Nov;Vwf;Egln3;Pf4;Tchh;Timp3;Adam9;Ppbp;Lamb1
REACTOME_NETRIN1_SIGNALING	4	21	2.3782e-05	0.0158031	0.0316062	Dock1;Pitpna;Trpc6;Myo10
REACTOME_AXON_GUIDANCE	8	167	7.1588e-05	0.0317135	0.0951405	Enah;Dock1;Pitpna;Trpc6;Cntnap1;Myo10;Itga2b;Lamb1
NABA_MATRISOME_ASSOCIATED	9	239	0.000159642	0.0530411	0.212164	Plxdc2;Nrg1;Fam20c;Egln3;Pf4;Tchh;Timp3;Adam9;Ppbp
REACTOME_ROLE_OF_SECOND_MESSENGERS_IN_NETRIN1_SIGNALING	2	3	0.000202556	0.0538393	0.269196	Pitpna;Trpc6
REACTOME_HEMOSTASIS	10	329	0.000388314	0.0860116	0.51607	Dock1;Grb14;Vwf;Trpc6;Pf4;Mafg;Gata2;Pde5a;Itga2b;Ppbp
PID_NETRIN_PATHWAY	3	25	0.00111013	0.201758	1	Dock1;Pitpna;Myo10
REACTOME_RESPONSE_TO_ELEVATED_PLATELET_CYTOSOLIC_CA2_	4	58	0.00133348	0.201758	1	Vwf;Pf4;Itga2b;Ppbp
REACTOME_DEVELOPMENTAL_BIOLOGY	8	259	0.0013663	0.201758	1	Enah;Dock1;Pitpna;Trpc6;Cntnap1;Myo10;Itga2b;Lamb1
REACTOME_P130CAS_LINKAGE_TO_MAPK_SIGNALING_FOR_INTEGRINS	2	11	0.0035562	0.472618	1	Vwf;Itga2b
REACTOME_GRB2_SOS_PROVIDES_LINKAGE_TO_MAPK_SIGNALING_FOR_INTERGRINS_	2	12	0.00424447	0.512809	1	Vwf;Itga2b
NABA_SECRETED_FACTORS	4	84	0.00514909	0.570262	1	Nrg1;Pf4;Tchh;Ppbp
KEGG_FOCAL_ADHESION	5	142	0.00645815	0.647995	1	Tln2;Dock1;Vwf;Itga2b;Lamb1
NABA_ECM_REGULATORS	4	91	0.00682613	0.647995	1	Fam20c;Egln3;Timp3;Adam9
REACTOME_FORMATION_OF_FIBRIN_CLOT_CLOTTING_CASCADE	2	17	0.00851381	0.723787	1	Vwf;Pf4
KEGG_ECM_RECEPTOR_INTERACTION	3	52	0.00907873	0.723787	1	Vwf;Itga2b;Lamb1
REACTOME_PLATELET_ACTIVATION_SIGNALING_AND_AGGREGATION	5	155	0.00925837	0.723787	1	Vwf;Trpc6;Pf4;Itga2b;Ppbp
NABA_ECM_GLYCOPROTEINS	3	56	0.0111202	0.821042	1	Nov;Vwf;Lamb1
REACTOME_INTEGRIN_CELL_SURFACE_INTERACTIONS	3	59	0.0128115	0.896129	1	Vwf;Itga2b;Lamb1
REACTOME_L1CAM_INTERACTIONS	3	61	0.0140163	0.931382	1	Cntnap1;Itga2b;Lamb1
REACTOME_INTEGRIN_ALPHAIIB_BETA3_SIGNALING	2	23	0.0153363	0.97057	1	Vwf;Itga2b
REACTOME_GPCR_LIGAND_BINDING	4	121	0.0179936	1	1	Fzd4;Pf4;Tas1r3;Ppbp
ST_INTEGRIN_SIGNALING_PATHWAY	3	68	0.0187264	1	1	Tln2;Dock1;Arhgap26
REACTOME_PLATELET_AGGREGATION_PLUG_FORMATION	2	28	0.022309	1	1	Vwf;Itga2b
REACTOME_SIGNALING_BY_GPCR	6	266	0.0230357	1	1	Grk5;Fzd4;Trpc6;Pf4;Tas1r3;Ppbp
REACTOME_CHEMOKINE_RECEPTORS_BIND_CHEMOKINES	2	29	0.023834	1	1	Pf4;Ppbp
PID_INTEGRIN3_PATHWAY	2	31	0.027008	1	1	Itga2b;Lamb1
REACTOME_PHASE_II_CONJUGATION	2	32	0.0286555	1	1	Papss2;Mtr
NABA_CORE_MATRISOME	3	81	0.029531	1	1	Nov;Vwf;Lamb1
KEGG_ARGININE_AND_PROLINE_METABOLISM	2	33	0.0303423	1	1	Gatm;Glul
REACTOME_DOPAMINE_NEUROTRANSMITTER_RELEASE_CYCLE	1	4	0.0327151	1	1	Slc18a2
REACTOME_CLASS_C_3_METABOTROPIC_GLUTAMATE_PHEROMONE_RECEPTORS	1	4	0.0327151	1	1	Tas1r3
REACTOME_CYTOSOLIC_SULFONATION_OF_SMALL_MOLECULES	1	4	0.0327151	1	1	Papss2
REACTOME_NOREPINEPHRINE_NEUROTRANSMITTER_RELEASE_CYCLE	1	5	0.0407269	1	1	Slc18a2
REACTOME_NA_CL_DEPENDENT_NEUROTRANSMITTER_TRANSPORTERS	1	5	0.0407269	1	1	Slc18a2
KEGG_PATHWAYS_IN_CANCER	5	228	0.040815	1	1	Fzd4;Egln3;Zbtb16;Itga2b;Lamb1
REACTOME_FACTORS_INVOLVED_IN_MEGAKARYOCYTE_DEVELOPMENT_AND_PLATELET_PRODUCTION	3	96	0.0452949	1	1	Dock1;Mafg;Gata2
PID_INTEGRIN4_PATHWAY	1	6	0.0486729	1	1	Lamb1
REACTOME_ACYL_CHAIN_REMODELLING_OF_PS	1	6	0.0486729	1	1	Mboat1
REACTOME_COMMON_PATHWAY	1	6	0.0486729	1	1	Pf4
REACTOME_ELEVATION_OF_CYTOSOLIC_CA2_LEVELS	1	6	0.0486729	1	1	Trpc6

## Sheet: DF_vs_TFD_down
	hits	pathway_size	p.value	p.adj.fdr	p.adj.bonforroni	Genes_in_pathway
KEGG_HEMATOPOIETIC_CELL_LINEAGE	10	63	2.9872e-05	0.0396999	0.0396999	Gypa;Il7r;Epor;Cd36;Cd7;Flt3;Gp1ba;Gp5;Kitl;Anpep
BIOCARTA_AHSP_PATHWAY	4	9	0.000117579	0.0505008	0.156262	Cpox;Alad;Gata1;Alas2
REACTOME_INTERACTION_BETWEEN_L1_AND_ANKYRINS	4	9	0.000117579	0.0505008	0.156262	Spta1;Sptb;Ank1;L1cam
REACTOME_FORMATION_OF_FIBRIN_CLOT_CLOTTING_CASCADE	5	17	0.000151996	0.0505008	0.202003	Tfpi;Vwf;Gp1ba;Gp5;Pf4
REACTOME_DEVELOPMENTAL_BIOLOGY	20	259	0.000274688	0.073012	0.36506	Spta1;Sptb;Ank1;Pklr;Plxna1;Cacna1g;Cd36;Slc2a4;Ptk2;Trpc6;Fyn;Fabp4;Ncor2;Src;Dpysl2;L1cam;Ctnna1;Srgap3;Myo10;Fgfr1
REACTOME_NCAM_SIGNALING_FOR_NEURITE_OUT_GROWTH	7	43	0.00040386	0.0746524	0.53673	Spta1;Sptb;Cacna1g;Ptk2;Fyn;Src;Fgfr1
REACTOME_PLATELET_ADHESION_TO_EXPOSED_COLLAGEN	4	12	0.000427656	0.0746524	0.568355	Vwf;Gp1ba;Fyn;Gp5
REACTOME_NETRIN1_SIGNALING	5	21	0.000449375	0.0746524	0.597219	Ptk2;Trpc6;Fyn;Src;Myo10
BIOCARTA_DC_PATHWAY	4	13	0.000602093	0.0889091	0.800182	Cd7;Itgax;Anpep;Tlr9
REACTOME_AXON_GUIDANCE	14	167	0.00101054	0.127487	1	Spta1;Sptb;Ank1;Plxna1;Cacna1g;Ptk2;Trpc6;Fyn;Src;Dpysl2;L1cam;Srgap3;Myo10;Fgfr1
PID_NECTIN_PATHWAY	5	25	0.0010552	0.127487	1	Ptprm;Ptk2;Vav2;Src;Ctnna1
REACTOME_SLC_MEDIATED_TRANSMEMBRANE_TRANSPORT	12	136	0.0014698	0.154682	1	Cp;Slc14a1;Slc38a5;Rhag;Slc4a1;Slc8a1;Slc12a4;Slc6a9;Slc2a4;Slco2b1;Slc30a1;Slc9a9
REACTOME_TRANSMEMBRANE_TRANSPORT_OF_SMALL_MOLECULES	17	227	0.00164234	0.154682	1	Cp;Slc14a1;Aqp1;Atp7b;Slc38a5;Rhag;Adcy6;Slc4a1;Abcg4;Slc8a1;Slc12a4;Slc6a9;Slc2a4;Abca6;Slco2b1;Slc30a1;Slc9a9
REACTOME_PLATELET_AGGREGATION_PLUG_FORMATION	5	28	0.00180305	0.154682	1	Vwf;Ptk2;Gp1ba;Gp5;Src
REACTOME_TRANSPORT_OF_GLUCOSE_AND_OTHER_SUGARS_BILE_SALTS_AND_ORGANIC_ACIDS_METAL_IONS_AND_AMINE_COMPOUNDS	6	41	0.00186224	0.154682	1	Cp;Slc14a1;Rhag;Slc6a9;Slc2a4;Slc30a1
REACTOME_INTERFERON_ALPHA_BETA_SIGNALING	6	41	0.00186224	0.154682	1	Irf4;Oas2;Usp18;Ifit3;Irf9;Mx1
KEGG_CELL_ADHESION_MOLECULES_CAMS	8	72	0.00213578	0.160274	1	Siglec1;Ptprf;H2-DMb1;Ptprm;L1cam;H2-Ab1;Cadm3;H2-Aa
BIOCARTA_CELL2CELL_PATHWAY	3	9	0.00241195	0.160274	1	Ptk2;Src;Ctnna1
REACTOME_CRMPS_IN_SEMA3A_SIGNALING	3	9	0.00241195	0.160274	1	Plxna1;Fyn;Dpysl2
REACTOME_AMINE_COMPOUND_SLC_TRANSPORTERS	3	9	0.00241195	0.160274	1	Slc14a1;Rhag;Slc6a9
KEGG_AXON_GUIDANCE	8	74	0.00254383	0.160988	1	Plxna1;Ptk2;Fyn;Dpysl2;L1cam;Srgap3;Nfatc2;Ephb2
REACTOME_L1CAM_INTERACTIONS	7	61	0.00333039	0.18627	1	Spta1;Sptb;Ank1;Src;Dpysl2;L1cam;Fgfr1
REACTOME_DCC_MEDIATED_ATTRACTIVE_SIGNALING	3	10	0.00336379	0.18627	1	Ptk2;Fyn;Src
REACTOME_INTRINSIC_PATHWAY	3	10	0.00336379	0.18627	1	Vwf;Gp1ba;Gp5
REACTOME_HEMOSTASIS	21	329	0.00363116	0.187861	1	Zfpm1;Gata1;Pde10a;Slc8a1;Mertk;Cd36;Tfpi;Tbxa2r;Vwf;Ptk2;Trpc6;Gp1ba;Prkce;Fyn;Gp5;Pf4;Itgax;Src;Mrvi1;L1cam;Ppbp
REACTOME_INTERFERON_GAMMA_SIGNALING	6	47	0.00378239	0.187861	1	Irf4;Oas2;Irf9;Gbp7;Ciita;H2-Aa
PID_EPO_PATHWAY	5	33	0.00381659	0.187861	1	Epor;Gab1;Bcl2;Trpc6;Vav2
REACTOME_PLATELET_ACTIVATION_SIGNALING_AND_AGGREGATION	12	155	0.00436124	0.206935	1	Cd36;Tbxa2r;Vwf;Ptk2;Trpc6;Gp1ba;Prkce;Fyn;Gp5;Pf4;Src;Ppbp
REACTOME_P130CAS_LINKAGE_TO_MAPK_SIGNALING_FOR_INTEGRINS	3	11	0.00451551	0.206935	1	Vwf;Ptk2;Src
PID_INSULIN_GLUCOSE_PATHWAY	4	22	0.00489713	0.207953	1	Slc2a4;Tbc1d4;Ywhae;Vamp2
KEGG_TYPE_II_DIABETES_MELLITUS	5	35	0.00495313	0.207953	1	Socs2;Pklr;Cacna1g;Slc2a4;Prkce
PID_LYSOPHOSPHOLIPID_PATHWAY	6	50	0.00516362	0.207953	1	Adcy6;Gab1;Ptk2;Prkce;Gnaz;Src
PID_KIT_PATHWAY	6	50	0.00516362	0.207953	1	Ptpro;Epor;Grap2;Gab1;Bcl2;Kitl
REACTOME_GRB2_SOS_PROVIDES_LINKAGE_TO_MAPK_SIGNALING_FOR_INTERGRINS_	3	12	0.00587813	0.225946	1	Vwf;Ptk2;Src
REACTOME_ETHANOL_OXIDATION	2	4	0.00595042	0.225946	1	Aldh1a1;Acss1
PID_ECADHERIN_NASCENT_AJ_PATHWAY	5	38	0.00707917	0.261339	1	Nckap1;Ccnd1;Vav2;Src;Ctnna1
KEGG_ADHERENS_JUNCTION	6	54	0.00753822	0.270765	1	Ptprf;Ptprm;Fyn;Src;Ctnna1;Fgfr1
PID_NETRIN_PATHWAY	4	25	0.00784941	0.274523	1	Ptk2;Fyn;Src;Myo10
KEGG_VIRAL_MYOCARDITIS	5	40	0.0088072	0.293182	1	Ccnd1;H2-DMb1;Fyn;H2-Ab1;H2-Aa
KEGG_PORPHYRIN_AND_CHLOROPHYLL_METABOLISM	4	26	0.00904524	0.293182	1	Cp;Cpox;Alad;Alas2
KEGG_ASTHMA	3	14	0.00927167	0.293182	1	H2-DMb1;H2-Ab1;H2-Aa
REACTOME_METABOLISM_OF_PORPHYRINS	3	14	0.00927167	0.293182	1	Cpox;Alad;Alas2
REACTOME_REVERSIBLE_HYDRATION_OF_CARBON_DIOXIDE	2	5	0.00970654	0.293182	1	Car1;Car2
REACTOME_TRYPTOPHAN_CATABOLISM	2	5	0.00970654	0.293182	1	Kynu;Kmo
PID_CMYB_PATHWAY	7	75	0.010338	0.305316	1	Car1;Zfpm1;Gata1;Ccnd1;Bcl2;Kitl;Anpep
BIOCARTA_IL7_PATHWAY	3	16	0.0136005	0.368879	1	Il7r;Bcl2;Fyn
BIOCARTA_P53_PATHWAY	3	16	0.0136005	0.368879	1	Ccnd1;Bcl2;Timp3
REACTOME_REGULATION_OF_KIT_SIGNALING	3	16	0.0136005	0.368879	1	Fyn;Kitl;Src
REACTOME_ACTIVATION_OF_BH3_ONLY_PROTEINS	3	16	0.0136005	0.368879	1	Bcl2;Dynll2;Pmaip1
BIOCARTA_ERYTH_PATHWAY	2	6	0.0142511	0.378795	1	Flt3;Kitl
KEGG_ANTIGEN_PROCESSING_AND_PRESENTATION	5	46	0.015691	0.408888	1	H2-DMb1;Ciita;Cd74;H2-Ab1;H2-Aa
PID_EPHA2_FWD_PATHWAY	3	17	0.0161272	0.411544	1	Ptk2;Vav2;Src
PID_EPHB_FWD_PATHWAY	4	31	0.0167869	0.411544	1	Itsn1;Ptk2;Src;Ephb2
PID_PI3K_PLC_TRK_PATHWAY	4	31	0.0167869	0.411544	1	Ccnd1;Gab1;Src;Ywhae
REACTOME_INTERFERON_SIGNALING	9	122	0.0170315	0.411544	1	Irf4;Oas2;Usp18;Ifit3;Irf9;Gbp7;Mx1;Ciita;H2-Aa
REACTOME_CELL_SURFACE_INTERACTIONS_AT_THE_VASCULAR_WALL	6	65	0.0179744	0.426572	1	Mertk;Fyn;Pf4;Itgax;Src;L1cam
KEGG_ABC_TRANSPORTERS	4	32	0.0187101	0.43624	1	Abca1;Abcb4;Abcg4;Abca6
REACTOME_CGMP_EFFECTS	2	7	0.0195297	0.44134	1	Pde10a;Mrvi1
REACTOME_TRANSPORT_OF_INORGANIC_CATIONS_ANIONS_AND_AMINO_ACIDS_OLIGOPEPTIDES	5	49	0.0201929	0.44134	1	Slc38a5;Slc4a1;Slc8a1;Slc12a4;Slc9a9
BIOCARTA_INTEGRIN_PATHWAY	4	33	0.0207643	0.44134	1	Ptk2;Tns1;Fyn;Src
PID_ENDOTHELIN_PATHWAY	5	50	0.0218628	0.44134	1	Adcy6;Trpc6;Prkce;Gnaz;Src
KEGG_AUTOIMMUNE_THYROID_DISEASE	3	19	0.0219176	0.44134	1	H2-DMb1;H2-Ab1;H2-Aa
KEGG_ALLOGRAFT_REJECTION	3	19	0.0219176	0.44134	1	H2-DMb1;H2-Ab1;H2-Aa
PID_GLYPICAN_1PATHWAY	3	19	0.0219176	0.44134	1	Fyn;Src;Fgfr1
PID_INTEGRIN2_PATHWAY	3	19	0.0219176	0.44134	1	Itgad;Gp1ba;Itgax
PID_ECADHERIN_KERATINOCYTE_PATHWAY	3	19	0.0219176	0.44134	1	Fyn;Src;Ctnna1
PID_NFAT_3PATHWAY	5	51	0.02362	0.468522	1	Akap5;Bcl2;Prkce;Ywhae;Nfatc2
REACTOME_PHASE1_FUNCTIONALIZATION_OF_COMPOUNDS	3	20	0.0251832	0.470207	1	Aldh1a1;Cyp27a1;Acss1
PID_PI3KCI_AKT_PATHWAY	4	35	0.0252742	0.470207	1	Slc2a4;Tbc1d4;Src;Ywhae
KEGG_ECM_RECEPTOR_INTERACTION	5	52	0.0254658	0.470207	1	Cd36;Lamb2;Vwf;Gp1ba;Gp5
REACTOME_CELL_DEATH_SIGNALLING_VIA_NRAGE_NRIF_AND_NADE	5	52	0.0254658	0.470207	1	Itsn1;Net1;Fgd2;Ywhae;Ngfr
BIOCARTA_EPHA4_PATHWAY	2	8	0.0254906	0.470207	1	Fyn;L1cam
KEGG_FOCAL_ADHESION	10	142	0.0258278	0.470207	1	Mylk3;Ccnd1;Bcl2;Lamb2;Vwf;Ptk2;Parvb;Fyn;Vav2;Src
KEGG_TYPE_I_DIABETES_MELLITUS	3	21	0.0286954	0.477646	1	H2-DMb1;H2-Ab1;H2-Aa
KEGG_GRAFT_VERSUS_HOST_DISEASE	3	21	0.0286954	0.477646	1	H2-DMb1;H2-Ab1;H2-Aa
REACTOME_INTEGRATION_OF_ENERGY_METABOLISM	6	73	0.0299674	0.477646	1	Pklr;Adcy6;Akap5;Prkab2;Dpp4;Vamp2
KEGG_PPAR_SIGNALING_PATHWAY	4	37	0.0303297	0.477646	1	Cyp27a1;Fads2;Cd36;Fabp4
KEGG_JAK_STAT_SIGNALING_PATHWAY	7	94	0.0318968	0.477646	1	Socs2;Il7r;Epor;Ccnd1;Irf9;Lifr;Il12rb2
KEGG_RENIN_ANGIOTENSIN_SYSTEM	2	9	0.0320845	0.477646	1	Anpep;Ace
PID_LPA4_PATHWAY	2	9	0.0320845	0.477646	1	Adcy6;Prkce
REACTOME_NITRIC_OXIDE_STIMULATES_GUANYLATE_CYCLASE	2	9	0.0320845	0.477646	1	Pde10a;Mrvi1
REACTOME_PLATELET_CALCIUM_HOMEOSTASIS	2	9	0.0320845	0.477646	1	Slc8a1;Trpc6
REACTOME_SIGNALING_BY_ACTIVATED_POINT_MUTANTS_OF_FGFR1	1	1	0.0322184	0.477646	1	Fgfr1
REACTOME_FGFR_LIGAND_BINDING_AND_ACTIVATION	1	1	0.0322184	0.477646	1	Fgfr1
REACTOME_FGFR1_LIGAND_BINDING_AND_ACTIVATION	1	1	0.0322184	0.477646	1	Fgfr1
BIOCARTA_PTDINS_PATHWAY	3	22	0.0324531	0.477646	1	Pfkm;Prkce;Vav2
ST_GA12_PATHWAY	3	22	0.0324531	0.477646	1	Ptk2;Src;Ephb2
PID_RXR_VDR_PATHWAY	3	22	0.0324531	0.477646	1	Abca1;Bcl2;Ncor2
REACTOME_RECYCLING_PATHWAY_OF_L1	3	22	0.0324531	0.477646	1	Src;Dpysl2;L1cam
PID_ERBB1_INTERNALIZATION_PATHWAY	4	38	0.033065	0.477646	1	Lrig1;Itsn1;Ptk2;Src
PID_FGF_PATHWAY	4	38	0.033065	0.477646	1	Gab1;Ssh1;Src;Fgfr1
REACTOME_NRAGE_SIGNALS_DEATH_THROUGH_JNK	4	38	0.033065	0.477646	1	Itsn1;Net1;Fgd2;Ngfr
BIOCARTA_ECM_PATHWAY	3	23	0.0364541	0.499458	1	Ptk2;Fyn;Src
PID_EPHA_FWDPATHWAY	3	23	0.0364541	0.499458	1	Fyn;Vav2;Src
PID_EPHRINB_REV_PATHWAY	3	23	0.0364541	0.499458	1	Fyn;Src;Ephb2
REACTOME_INTEGRIN_ALPHAIIB_BETA3_SIGNALING	3	23	0.0364541	0.499458	1	Vwf;Ptk2;Src
REACTOME_PHOSPHOLIPASE_C_MEDIATED_CASCADE	3	23	0.0364541	0.499458	1	Adcy6;Prkce;Fgfr1
REACTOME_PECAM1_INTERACTIONS	2	10	0.0392647	0.532477	1	Fyn;Src
PID_SYNDECAN_4_PATHWAY	3	24	0.0406957	0.544407	1	Tfpi;Ptk2;Fgfr1
REACTOME_INTEGRIN_CELL_SURFACE_INTERACTIONS	5	59	0.0409637	0.544407	1	Lamb2;Vwf;Ptk2;Itgax;Src
KEGG_CYTOKINE_CYTOKINE_RECEPTOR_INTERACTION	9	137	0.0440229	0.579271	1	Il7r;Epor;Flt3;Pf4;Kitl;Ppbp;Ngfr;Lifr;Il12rb2
REACTOME_CELL_CELL_COMMUNICATION	5	61	0.0462451	0.592536	1	Ptk2;Parvb;Fyn;Src;Ctnna1
KEGG_NITROGEN_METABOLISM	2	11	0.0469867	0.592536	1	Car1;Car2
PID_SYNDECAN_3_PATHWAY	2	11	0.0469867	0.592536	1	Fyn;Src
REACTOME_SIGNAL_REGULATORY_PROTEIN_SIRP_FAMILY_INTERACTIONS	2	11	0.0469867	0.592536	1	Ptk2;Src
REACTOME_GPCR_DOWNSTREAM_SIGNALING	12	210	0.0472602	0.592536	1	Adcy6;Pde10a;Itsn1;Net1;Tbxa2r;Trpc6;Prkce;Pf4;Gnaz;Fgd2;Ppbp;Hrh1
REACTOME_PI3K_CASCADE	4	43	0.0488395	0.606614	1	Gab1;Prkab2;Fgfr1;Tlr9
KEGG_COMPLEMENT_AND_COAGULATION_CASCADES	3	26	0.0498873	0.608259	1	Tfpi;Vwf;Cfh
REACTOME_G_ALPHA_Z_SIGNALLING_EVENTS	3	26	0.0498873	0.608259	1	Adcy6;Prkce;Gnaz

## Sheet: DF_vs_TF_down
	hits	pathway_size	p.value	p.adj.fdr	p.adj.bonforroni	Genes_in_pathway
REACTOME_INTERFERON_ALPHA_BETA_SIGNALING	22	41	2.38872e-15	3.17461e-12	3.17461e-12	Irf8;Isg20;Irf4;Oas2;Oas3;Usp18;Oasl1;Ifit3;Oas1a;Ifit1;Isg15;Irf1;Irf9;Irf7;Stat1;H2-M3;Stat2;Ifit2;Adar;Mx1;Gbp2;Ifi35
KEGG_CELL_ADHESION_MOLECULES_CAMS	28	72	1.39338e-14	9.25901e-12	1.8518e-11	Itgb7;H2-Ob;Sdc4;H2-DMa;Cd22;Sdc1;Cd2;Siglec1;Ptprf;H2-DMb1;Ptprm;Cd4;Ctla4;Cd28;Icos;Cadm1;Cdh5;H2-Oa;H2-T23;H2-M3;Sdc3;Pdcd1;L1cam;H2-Ab1;Cd40;H2-Eb1;Cadm3;H2-Aa
REACTOME_INTERFERON_SIGNALING	33	122	8.67373e-12	3.84246e-09	1.15274e-08	Irf8;Mt2;Isg20;Irf4;Oas2;Pml;Oas3;Usp18;Ube2l6;Oasl1;Ifit3;Oas1a;Ifit1;Isg15;Irf1;Irf9;Nup210;Irf7;Gbp7;Eif2ak2;Stat1;H2-M3;Stat2;Ifit2;Adar;Fcgr1;Mx1;Ciita;Gbp2;Jak2;H2-Eb1;Ifi35;H2-Aa
REACTOME_INTERFERON_GAMMA_SIGNALING	20	47	1.16961e-11	3.88602e-09	1.55441e-08	Irf8;Mt2;Irf4;Oas2;Pml;Oas3;Oasl1;Oas1a;Irf1;Irf9;Irf7;Gbp7;Stat1;H2-M3;Fcgr1;Ciita;Gbp2;Jak2;H2-Eb1;H2-Aa
REACTOME_IMMUNE_SYSTEM	101	725	2.01934e-11	5.36741e-09	2.68371e-08	Socs2;Cd79b;Itgb7;Irf8;Il7r;H2-Ob;Mt2;Ly86;Cd79a;Isg20;Blnk;Mapk11;Irf4;H2-DMa;Oas2;Grap2;Asb17;Blk;Pml;Oas3;Usp18;Ccr6;Rnf123;Rasgrp3;C1qb;Unc93b1;Icam4;Lck;C1qa;C1qc;Cd36;Ap1b1;Card11;Bcl2;Kif5a;Psme2;H2-DMb1;Ube2l6;Ube2o;Oasl1;Ifit3;Dusp4;Oas1a;Cd4;Cd3e;Ifit1;Cd247;Isg15;Irf1;Nfkbie;Asb2;Ctla4;Cd28;Mef2c;Icos;Irf9;Nup210;Irf7;Gbp7;Tap1;Cfb;Cfh;Fyn;H2-Oa;Cd180;Eif2ak2;Stat1;Ctsf;Evl;H2-M3;Stat2…
KEGG_AUTOIMMUNE_THYROID_DISEASE	12	19	4.44729e-10	9.85075e-08	5.91045e-07	H2-Ob;H2-DMa;H2-DMb1;Ctla4;Cd28;H2-Oa;H2-T23;H2-M3;H2-Ab1;Cd40;H2-Eb1;H2-Aa
KEGG_ANTIGEN_PROCESSING_AND_PRESENTATION	18	46	6.6579e-10	1.26405e-07	8.84835e-07	Hspa1b;H2-Ob;Hspa1a;H2-DMa;Psme2;H2-DMb1;Cd4;Tap1;H2-Oa;H2-T23;H2-M3;Klrd1;Ciita;Cd74;H2-Ab1;H2-Eb1;Lgmn;H2-Aa
BIOCARTA_AHSP_PATHWAY	8	9	4.99897e-09	8.30455e-07	6.64364e-06	Cpox;Alad;Gata1;Hmbs;Uros;Urod;Fech;Alas2
KEGG_ALLOGRAFT_REJECTION	11	19	8.99223e-09	1.32785e-06	1.19507e-05	H2-Ob;H2-DMa;H2-DMb1;Cd28;H2-Oa;H2-T23;H2-M3;H2-Ab1;Cd40;H2-Eb1;H2-Aa
KEGG_VIRAL_MYOCARDITIS	15	40	3.54813e-08	4.44529e-06	4.71546e-05	H2-Ob;Myh10;H2-DMa;Ccnd1;H2-DMb1;Cd28;Sgcb;Fyn;H2-Oa;H2-T23;H2-M3;H2-Ab1;Cd40;H2-Eb1;H2-Aa
KEGG_GRAFT_VERSUS_HOST_DISEASE	11	21	3.67932e-08	4.44529e-06	4.88982e-05	H2-Ob;H2-DMa;H2-DMb1;Cd28;H2-Oa;H2-T23;H2-M3;Klrd1;H2-Ab1;H2-Eb1;H2-Aa
KEGG_ASTHMA	9	14	5.9931e-08	5.91766e-06	7.96483e-05	H2-Ob;H2-DMa;H2-DMb1;H2-Oa;Epx;H2-Ab1;Cd40;H2-Eb1;H2-Aa
KEGG_INTESTINAL_IMMUNE_NETWORK_FOR_IGA_PRODUCTION	13	31	6.08235e-08	5.91766e-06	8.08344e-05	Itgb7;Tnfrsf13c;H2-Ob;H2-DMa;Ccr9;H2-DMb1;Cd28;Icos;H2-Oa;H2-Ab1;Cd40;H2-Eb1;H2-Aa
REACTOME_CYTOKINE_SIGNALING_IN_IMMUNE_SYSTEM	39	219	6.23381e-08	5.91766e-06	8.28473e-05	Socs2;Irf8;Il7r;Mt2;Isg20;Blnk;Irf4;Oas2;Pml;Oas3;Usp18;Lck;Ube2l6;Oasl1;Ifit3;Oas1a;Ifit1;Isg15;Irf1;Irf9;Nup210;Irf7;Gbp7;Fyn;Eif2ak2;Stat1;H2-M3;Stat2;Ifit2;Adar;Fcgr1;Mx1;Ciita;Gbp2;Il18;Jak2;H2-Eb1;Ifi35;H2-Aa
KEGG_TYPE_I_DIABETES_MELLITUS	10	21	4.96853e-07	4.40212e-05	0.000660317	H2-Ob;H2-DMa;H2-DMb1;Cd28;H2-Oa;H2-T23;H2-M3;H2-Ab1;H2-Eb1;H2-Aa
KEGG_PRIMARY_IMMUNODEFICIENCY	12	32	8.44202e-07	7.01215e-05	0.00112194	Tnfrsf13c;Il7r;Igll1;Cd79a;Blnk;Lck;Cd4;Cd3e;Icos;Tap1;Ciita;Cd40
KEGG_HEMATOPOIETIC_CELL_LINEAGE	17	63	1.03666e-06	8.10426e-05	0.00137772	Gypa;Dntt;Il7r;Epor;Cd22;Tfrc;Cd2;Cd36;Cd4;Cd3e;Cd7;Il9r;Cd5;Kitl;Fcgr1;Anpep;H2-Eb1
REACTOME_METABOLISM_OF_PORPHYRINS	8	14	1.21128e-06	8.94327e-05	0.00160979	Blvrb;Cpox;Alad;Hmbs;Uros;Urod;Fech;Alas2
NABA_ECM_AFFILIATED	17	64	1.32011e-06	9.23385e-05	0.00175443	Lgals1;Plxna1;Anxa6;Sdc4;Sdc1;C1qb;C1qa;C1qc;Sema4b;Clec10a;Sema6d;Plxdc1;Gpc4;Cd209a;Sdc3;Clec9a;Sema4c
REACTOME_TRANSLOCATION_OF_ZAP_70_TO_IMMUNOLOGICAL_SYNAPSE	6	9	8.43171e-06	0.000560287	0.0112057	Lck;Cd4;Cd3e;Cd247;H2-Eb1;H2-Aa
BIOCARTA_DC_PATHWAY	7	13	9.95157e-06	0.000601165	0.0132256	Cd2;Cd7;Cd5;Itgax;Anpep;Tlr9;Cd40
REACTOME_PD1_SIGNALING	7	13	9.95157e-06	0.000601165	0.0132256	Lck;Cd4;Cd3e;Cd247;Pdcd1;H2-Eb1;H2-Aa
BIOCARTA_NO2IL12_PATHWAY	7	15	3.29165e-05	0.001902	0.0437461	Cd2;Cd4;Cd3e;Cd247;Jak2;Ccr5;Il12rb2
KEGG_SYSTEMIC_LUPUS_ERYTHEMATOSUS	18	89	3.98135e-05	0.00217937	0.0529122	H2-Ob;H2-DMa;Hist3h2ba;C1qb;C1qa;C1qc;H2-DMb1;Cd28;H2-Oa;Hist3h2bb-ps;Hist3h2a;Fcgr1;H2-Ab1;Trim21;Hist1h2bl;Cd40;H2-Eb1;H2-Aa
REACTOME_PHOSPHORYLATION_OF_CD3_AND_TCR_ZETA_CHAINS	6	11	4.09964e-05	0.00217937	0.0544843	Lck;Cd4;Cd3e;Cd247;H2-Eb1;H2-Aa
KEGG_PORPHYRIN_AND_CHLOROPHYLL_METABOLISM	9	26	4.31638e-05	0.00220633	0.0573647	Cp;Blvrb;Cpox;Alad;Hmbs;Uros;Urod;Fech;Alas2
REACTOME_TRANSMEMBRANE_TRANSPORT_OF_SMALL_MOLECULES	33	227	6.38486e-05	0.00314277	0.0848548	Cp;Slc14a1;Aqp1;Atp7b;Slc38a5;Slc26a1;Rhag;Slc39a8;Slc43a1;Adcy6;Atp1b2;Slc4a1;Abcg4;Gng10;Atp1b1;Abcb6;Abcg2;Tfrc;Slc6a20a;Slc12a4;Slc6a9;Slc41a2;Slc2a4;Slc1a3;Steap3;Abca6;Gnb4;Slco2b1;Nup210;Slc9a9;Slc9a7;Slc39a10;Abca9
REACTOME_GENERATION_OF_SECOND_MESSENGER_MOLECULES	8	22	7.75209e-05	0.00367947	0.103025	Grap2;Lck;Cd4;Cd3e;Cd247;Evl;H2-Eb1;H2-Aa
NABA_MATRISOME_ASSOCIATED	34	239	9.27381e-05	0.00424996	0.123249	Lgals1;Angptl2;Cst3;Plxna1;Anxa6;Sdc4;Gdf3;Sdc1;C1qb;C1qa;C1qc;Sema4b;Igf1;Ctse;Adamts14;Clec10a;Sema6d;Adam11;Plxdc1;Gpc4;Tnfsf8;Cxcl10;Cd209a;Ctsf;Kitl;Cxcl9;Sdc3;Il18;Tnfsf9;Mmp16;Plod2;Clec9a;Sema4c;Egfl7
REACTOME_G_ALPHA_I_SIGNALLING_EVENTS	15	71	0.000102511	0.00454122	0.136237	Cxcr5;Ccr7;S1pr1;Adcy6;Hebp1;Gng10;Rgs12;Ccr9;Ccr6;Gnb4;Cxcl10;Cxcl16;Gpr18;Cxcl9;Ccr5
REACTOME_CHEMOKINE_RECEPTORS_BIND_CHEMOKINES	9	29	0.000114151	0.0048113	0.151706	Cx3cr1;Cxcr5;Ccr7;Ccr9;Ccr6;Cxcl10;Cxcl16;Cxcl9;Ccr5
REACTOME_INITIAL_TRIGGERING_OF_COMPLEMENT	4	5	0.000115848	0.0048113	0.153962	C1qb;C1qa;C1qc;Cfb
BIOCARTA_TCAPOPTOSIS_PATHWAY	5	9	0.000170764	0.00667486	0.226945	Cd4;Cd3e;Cd247;Cd28;Ccr5
BIOCARTA_TCRA_PATHWAY	5	9	0.000170764	0.00667486	0.226945	Lck;Cd4;Cd3e;Cd247;Fyn
KEGG_ABC_TRANSPORTERS	9	32	0.000263896	0.00985163	0.350718	Abca1;Abcb4;Abcg4;Abcb6;Abcg2;Abca6;Abca5;Tap1;Abca9
KEGG_CYTOKINE_CYTOKINE_RECEPTOR_INTERACTION	22	137	0.000266861	0.00985163	0.354659	Cx3cr1;Tnfrsf13c;Il7r;Cxcr5;Ccr7;Epor;Ccr9;Ccr6;Tnfsf8;Egfr;Il9r;Cxcl10;Il10ra;Cxcl16;Kitl;Cxcl9;Il18;Tnfsf9;Ngfr;Ccr5;Cd40;Il12rb2
BIOCARTA_IL17_PATHWAY	5	10	0.000321709	0.0111797	0.427551	Cd2;Cd4;Cd3e;Cd247;Kitl
REACTOME_COMPLEMENT_CASCADE	5	10	0.000321709	0.0111797	0.427551	C1qb;C1qa;C1qc;Cfb;Cfh
BIOCARTA_COMP_PATHWAY	4	6	0.000328073	0.0111797	0.436009	C1qb;C1qa;C1qc;Cfb
REACTOME_CREATION_OF_C4_AND_C2_ACTIVATORS	3	3	0.000349317	0.0116061	0.464242	C1qb;C1qa;C1qc
KEGG_LEISHMANIA_INFECTION	12	55	0.000363229	0.0117739	0.482731	H2-Ob;Mapk11;H2-DMa;H2-DMb1;Nfkb1;H2-Oa;Stat1;Fcgr1;H2-Ab1;Jak2;H2-Eb1;H2-Aa
REACTOME_GPCR_LIGAND_BINDING	20	121	0.000426111	0.0133868	0.566301	Cx3cr1;Cxcr5;Ccr7;S1pr1;Hebp1;Gng10;P2ry10;Grm8;Ccr9;Ccr6;Ptch1;Tbxa2r;Gnb4;Cxcl10;Cxcl16;Gpr18;Cxcl9;Gpr132;Hrh1;Ccr5
REACTOME_COSTIMULATION_BY_THE_CD28_FAMILY	12	56	0.000433133	0.0133868	0.575633	Grap2;Lck;Cd4;Cd3e;Cd247;Ctla4;Cd28;Icos;Fyn;Pdcd1;H2-Eb1;H2-Aa
BIOCARTA_CTLA4_PATHWAY	6	16	0.000522937	0.0157951	0.694983	Lck;Cd3e;Cd247;Ctla4;Cd28;Icos
REACTOME_INNATE_IMMUNE_SYSTEM	26	180	0.000555306	0.0164	0.738002	Ly86;Mapk11;Ccr6;C1qb;Unc93b1;C1qa;C1qc;Bcl2;Ube2l6;Dusp4;Cd4;Isg15;Irf1;Mef2c;Irf7;Cfb;Cfh;Cd180;Dhx58;Nlrc5;Zbp1;Casp2;Tlr9;Ifih1;Tlr3;Lgmn
KEGG_AXON_GUIDANCE	14	74	0.000575937	0.0166396	0.765421	Plxna1;Ntn4;Arhgef12;Sema4b;Epha2;Sema6d;Ptk2;Fyn;Dpysl2;L1cam;Srgap3;Sema4c;Nfatc2;Ephb2
REACTOME_CLASS_A1_RHODOPSIN_LIKE_RECEPTORS	16	92	0.000640449	0.0181097	0.851157	Cx3cr1;Cxcr5;Ccr7;S1pr1;Hebp1;P2ry10;Ccr9;Ccr6;Tbxa2r;Cxcl10;Cxcl16;Gpr18;Cxcl9;Gpr132;Hrh1;Ccr5
NABA_MATRISOME	39	320	0.000793111	0.0219593	1	Lgals1;Angptl2;Cst3;Plxna1;Anxa6;Sdc4;Ntn4;Gdf3;Sdc1;C1qb;C1qa;C1qc;Sema4b;Reln;Igf1;Ctse;Adamts14;Clec10a;Sema6d;Adam11;Plxdc1;Gpc4;Tnfsf8;Cxcl10;Cd209a;Ctsf;Kitl;Col6a5;Cxcl9;Sdc3;Fndc7;Col23a1;Il18;Tnfsf9;Mmp16;Plod2;Clec9a;Sema4c;Egfl7
BIOCARTA_THELPER_PATHWAY	5	12	0.000897446	0.0243409	1	Cd2;Cd4;Cd3e;Cd247;Cd28
REACTOME_POTASSIUM_CHANNELS	7	24	0.00100994	0.0268442	1	Gng10;Kcna2;Kcnn4;Kcnj10;Kcnd1;Kcna3;Kcng1
KEGG_T_CELL_RECEPTOR_SIGNALING_PATHWAY	16	96	0.00103279	0.0269132	1	Mapk11;Grap2;Lck;Card11;Nfkb1;Cd4;Cd3e;Cd247;Nfkbie;Ctla4;Cd28;Icos;Fyn;Vav2;Pdcd1;Nfatc2
REACTOME_HS_GAG_BIOSYNTHESIS	6	18	0.00107299	0.0274231	1	Sdc4;Sdc1;Hs3st1;Hs6st1;Gpc4;Sdc3
REACTOME_ADAPTIVE_IMMUNE_SYSTEM	50	446	0.00124473	0.0312123	1	Cd79b;Itgb7;H2-Ob;Cd79a;Blnk;H2-DMa;Grap2;Asb17;Blk;Rnf123;Rasgrp3;Icam4;Lck;Cd36;Ap1b1;Card11;Kif5a;Psme2;H2-DMb1;Ube2l6;Ube2o;Cd4;Cd3e;Cd247;Nfkbie;Asb2;Ctla4;Cd28;Icos;Tap1;Fyn;H2-Oa;Ctsf;Evl;H2-M3;Pdcd1;Klrd1;Fcgr1;Foxo4;Mrc1;Klrk1;Cd74;Trim21;Dync1li2;Dtx3l;Psma8;Cd40;H2-Eb1;Lgmn;H2-Aa
PID_IL23_PATHWAY	7	25	0.00131837	0.0324465	1	Nfkb1;Cd4;Cd3e;Stat1;Cxcl9;Il18;Jak2
KEGG_PROXIMAL_TUBULE_BICARBONATE_RECLAMATION	5	13	0.00137419	0.0332054	1	Aqp1;Car2;Atp1b2;Atp1b1;Gls2
REACTOME_TRANSPORT_OF_GLUCOSE_AND_OTHER_SUGARS_BILE_SALTS_AND_ORGANIC_ACIDS_METAL_IONS_AND_AMINE_COMPOUNDS	9	41	0.00185923	0.0441235	1	Cp;Slc14a1;Rhag;Slc39a8;Slc6a20a;Slc6a9;Slc41a2;Slc2a4;Slc39a10
REACTOME_PEPTIDE_LIGAND_BINDING_RECEPTORS	10	49	0.00189905	0.0442779	1	Cx3cr1;Cxcr5;Ccr7;Hebp1;Ccr9;Ccr6;Cxcl10;Cxcl16;Cxcl9;Ccr5
BIOCARTA_IL12_PATHWAY	6	20	0.00198366	0.0454531	1	Cd3e;Cd247;Il18;Jak2;Ccr5;Il12rb2
REACTOME_AMINE_COMPOUND_SLC_TRANSPORTERS	4	9	0.00232015	0.0513913	1	Slc14a1;Rhag;Slc6a20a;Slc6a9
REACTOME_INTERACTION_BETWEEN_L1_AND_ANKYRINS	4	9	0.00232015	0.0513913	1	Spta1;Sptb;Ank1;L1cam
REACTOME_DOWNSTREAM_TCR_SIGNALING	7	28	0.00269745	0.058769	1	Lck;Card11;Cd4;Cd3e;Cd247;H2-Eb1;H2-Aa
BIOCARTA_CLASSIC_PATHWAY	3	5	0.00313529	0.0661396	1	C1qb;C1qa;C1qc
REACTOME_TRYPTOPHAN_CATABOLISM	3	5	0.00313529	0.0661396	1	Acmsd;Kynu;Kmo
REACTOME_TCR_SIGNALING	9	45	0.00365146	0.0739598	1	Grap2;Lck;Card11;Cd4;Cd3e;Cd247;Evl;H2-Eb1;H2-Aa
REACTOME_VOLTAGE_GATED_POTASSIUM_CHANNELS	4	10	0.00365244	0.0739598	1	Kcna2;Kcnd1;Kcna3;Kcng1
REACTOME_SLC_MEDIATED_TRANSMEMBRANE_TRANSPORT	19	136	0.00367295	0.0739598	1	Cp;Slc14a1;Slc38a5;Slc26a1;Rhag;Slc39a8;Slc43a1;Slc4a1;Slc6a20a;Slc12a4;Slc6a9;Slc41a2;Slc2a4;Slc1a3;Slco2b1;Nup210;Slc9a9;Slc9a7;Slc39a10
REACTOME_IMMUNOREGULATORY_INTERACTIONS_BETWEEN_A_LYMPHOID_AND_A_NON_LYMPHOID_CELL	8	38	0.00433236	0.0859359	1	Itgb7;Icam4;Cd3e;Cd247;H2-M3;Klrd1;Klrk1;Cd40
PID_IL12_2PATHWAY	10	55	0.00461037	0.0901056	1	Lck;Nfkb1;Cd4;Cd3e;Cd247;Stat1;Il18;Jak2;Ccr5;Il12rb2
KEGG_CHEMOKINE_SIGNALING_PATHWAY	18	130	0.00517624	0.0996988	1	Cx3cr1;Cxcr5;Ccr7;Adcy6;Gng10;Ccr9;Ccr6;Nfkb1;Ptk2;Gnb4;Cxcl10;Stat1;Cxcl16;Vav2;Cxcl9;Stat2;Jak2;Ccr5
REACTOME_TRAFFICKING_AND_PROCESSING_OF_ENDOSOMAL_TLR	4	11	0.00542204	0.102941	1	Unc93b1;Tlr9;Tlr3;Lgmn
REACTOME_MHC_CLASS_II_ANTIGEN_PRESENTATION	12	75	0.00591969	0.109689	1	H2-Ob;H2-DMa;Ap1b1;Kif5a;H2-DMb1;H2-Oa;Ctsf;Cd74;Dync1li2;H2-Eb1;Lgmn;H2-Aa
BIOCARTA_ASBCELL_PATHWAY	3	6	0.0059425	0.109689	1	Cd4;Cd28;Cd40
REACTOME_TRANSPORT_OF_INORGANIC_CATIONS_ANIONS_AND_AMINO_ACIDS_OLIGOPEPTIDES	9	49	0.00657933	0.11978	1	Slc38a5;Slc26a1;Slc43a1;Slc4a1;Slc6a20a;Slc12a4;Slc1a3;Slc9a9;Slc9a7
ST_GA13_PATHWAY	7	33	0.00715533	0.128506	1	Pld2;Bcl2;Tbxa2r;Nfkb1;Ptk2;Nfkbie;Cfb
BIOCARTA_TCYTOTOXIC_PATHWAY	4	12	0.00768434	0.136166	1	Cd2;Cd3e;Cd247;Cd28
ST_T_CELL_SIGNAL_TRANSDUCTION	8	42	0.00815162	0.141501	1	Grap2;Rasgrp3;Lck;Nfkb1;Nfkbie;Ctla4;Cd28;Ephb2
REACTOME_THE_ROLE_OF_NEF_IN_HIV1_REPLICATION_AND_DISEASE_PATHOGENESIS	6	26	0.0081983	0.141501	1	Lck;Ap1b1;Cd4;Cd247;Cd28;Fyn
REACTOME_GLYCEROPHOSPHOLIPID_BIOSYNTHESIS	10	60	0.00865267	0.147428	1	Pla2g4c;Mboat2;Agpat3;Ache;Pcyt1b;Ptdss2;Pld2;Cds1;Pla2g16;Lpin1
REACTOME_GPCR_DOWNSTREAM_SIGNALING	25	210	0.00922241	0.155147	1	Cxcr5;Ccr7;S1pr1;Adcy6;Arhgef12;Hebp1;Obscn;Pde10a;Gng10;Rgs12;P2ry10;Itsn1;Ccr9;Ccr6;Net1;Tbxa2r;Gnb4;Cxcl10;Fgd2;Cxcl16;Gpr18;Cxcl9;Gpr132;Hrh1;Ccr5
REACTOME_NCAM_SIGNALING_FOR_NEURITE_OUT_GROWTH	8	43	0.00941217	0.15636	1	Spta1;Sptb;Cacna1h;Cacna1g;Ptk2;Cacna1s;Fyn;Fgfr1
ST_TYPE_I_INTERFERON_PATHWAY	3	7	0.00985734	0.161733	1	Irf9;Stat1;Stat2
BIOCARTA_TH1TH2_PATHWAY	4	13	0.0104888	0.167948	1	Cd28;Il18;Cd40;Il12rb2
REACTOME_STRIATED_MUSCLE_CONTRACTION	4	13	0.0104888	0.167948	1	Mybpc2;Tmod1;Tnni2;Neb
BIOCARTA_NKT_PATHWAY	5	20	0.0109558	0.173336	1	Ccr7;Cd4;Cd28;Ccr5;Il12rb2
BIOCARTA_IL22BP_PATHWAY	4	14	0.0138786	0.216996	1	Il10ra;Stat1;Stat2;Jak2
PID_IL12_STAT4_PATHWAY	6	29	0.0141287	0.218338	1	Cd4;Cd3e;Cd247;Irf1;Cd28;Il18
PID_P38_ALPHA_BETA_PATHWAY	6	30	0.0166359	0.254128	1	Mapk11;Blk;Dusp8;Lck;Dusp16;Fyn
KEGG_CYTOSOLIC_DNA_SENSING_PATHWAY	7	39	0.0178602	0.262568	1	Trex1;Nfkb1;Irf7;Cxcl10;Adar;Il18;Zbp1
BIOCARTA_IL10_PATHWAY	4	15	0.0178897	0.262568	1	Blvrb;Il10ra;Stat1;Stat2
REACTOME_A_TETRASACCHARIDE_LINKER_SEQUENCE_IS_REQUIRED_FOR_GAG_SYNTHESIS	4	15	0.0178897	0.262568	1	Sdc4;Sdc1;Gpc4;Sdc3
KEGG_DILATED_CARDIOMYOPATHY	8	48	0.0179787	0.262568	1	Itgb7;Adcy6;Lmna;Igf1;Cacna1c;Ttn;Cacna1s;Sgcb
REACTOME_HEPARAN_SULFATE_HEPARIN_HS_GAG_METABOLISM	6	31	0.0194334	0.280728	1	Sdc4;Sdc1;Hs3st1;Hs6st1;Gpc4;Sdc3
PID_IL27_PATHWAY	5	23	0.0199596	0.282195	1	Stat1;Stat2;Il18;Jak2;Il12rb2
PID_EPHA_FWDPATHWAY	5	23	0.0199596	0.282195	1	Blk;Lck;Epha2;Fyn;Vav2
REACTOME_SIGNALING_BY_GPCR	29	266	0.02039	0.285246	1	Cx3cr1;Cxcr5;Ccr7;S1pr1;Adcy6;Arhgef12;Hebp1;Obscn;Pde10a;Gng10;Rgs12;P2ry10;Itsn1;Grm8;Ccr9;Ccr6;Net1;Ptch1;Tbxa2r;Gnb4;Egfr;Cxcl10;Fgd2;Cxcl16;Gpr18;Cxcl9;Gpr132;Hrh1;Ccr5
BIOCARTA_EPONFKB_PATHWAY	3	9	0.0212692	0.288436	1	Epor;Nfkb1;Jak2
REACTOME_ADHERENS_JUNCTIONS_INTERACTIONS	3	9	0.0212692	0.288436	1	Cadm1;Cdh5;Ctnna1
REACTOME_CRMPS_IN_SEMA3A_SIGNALING	3	9	0.0212692	0.288436	1	Plxna1;Fyn;Dpysl2
BIOCARTA_CSK_PATHWAY	4	16	0.0225513	0.29383	1	Lck;Cd4;Cd3e;Cd247
BIOCARTA_IL7_PATHWAY	4	16	0.0225513	0.29383	1	Il7r;Lck;Bcl2;Fyn
REACTOME_HS_GAG_DEGRADATION	4	16	0.0225513	0.29383	1	Sdc4;Sdc1;Gpc4;Sdc3
REACTOME_METAL_ION_SLC_TRANSPORTERS	4	16	0.0225513	0.29383	1	Cp;Slc39a8;Slc41a2;Slc39a10
ST_GAQ_PATHWAY	5	24	0.0237893	0.306952	1	Pld2;Nfkb1;Nfkbie;Cfb;Itpr1
KEGG_CALCIUM_SIGNALING_PATHWAY	13	96	0.0242058	0.309322	1	Mylk3;Cacna1e;Sphk1;Cacna1h;Cacna1g;Tbxa2r;Cacna1c;Cacna1s;Egfr;Atp2b4;Itpr1;Ryr1;Hrh1
PID_EPO_PATHWAY	6	33	0.0259524	0.328483	1	Epor;Bcl2;Nfkb1;Stat1;Vav2;Jak2
REACTOME_ETHANOL_OXIDATION	2	4	0.0270712	0.33624	1	Aldh1a1;Acss1
REACTOME_BINDING_AND_ENTRY_OF_HIV_VIRION	2	4	0.0270712	0.33624	1	Cd4;Ccr5
ST_MYOCYTE_AD_PATHWAY	4	17	0.0278855	0.339999	1	Cfb;Itpr1;Ryr1;Ephb2
REACTOME_MYOGENESIS	4	17	0.0278855	0.339999	1	Mapk11;Mef2c;Tcf4;Ctnna1
REACTOME_GLYCOSAMINOGLYCAN_METABOLISM	10	69	0.0284726	0.344	1	Sdc4;B4galt4;Sdc1;Chst3;Stab2;Hs3st1;Hs6st1;Gpc4;Sdc3;Ust
REACTOME_N_GLYCAN_ANTENNAE_ELONGATION	3	10	0.0288192	0.345051	1	St6gal1;B4galt4;St8sia6
PID_ECADHERIN_STABILIZATION_PATHWAY	6	34	0.0296976	0.349275	1	Nckap1;Epha2;Igf1;Egfr;Ctnna1;Lpp
REACTOME_CHONDROITIN_SULFATE_DERMATAN_SULFATE_METABOLISM	6	34	0.0296976	0.349275	1	Sdc4;Sdc1;Chst3;Gpc4;Sdc3;Ust
KEGG_B_CELL_RECEPTOR_SIGNALING_PATHWAY	10	70	0.0301395	0.351363	1	Cd79b;Cd79a;Blnk;Cd22;Rasgrp3;Card11;Nfkb1;Nfkbie;Vav2;Nfatc2
KEGG_COMPLEMENT_AND_COAGULATION_CASCADES	5	26	0.0327917	0.378958	1	C1qb;C1qa;C1qc;Cfb;Cfh
REACTOME_AXON_GUIDANCE	19	167	0.0330942	0.379157	1	Spta1;Sptb;Ank1;Myh10;Plxna1;Ntn4;Arhgef12;Cacna1h;Cacna1g;Sema6d;Ptk2;Cacna1s;Egfr;Fyn;Evl;Dpysl2;L1cam;Srgap3;Fgfr1
KEGG_TYPE_II_DIABETES_MELLITUS	6	35	0.0337802	0.383708	1	Socs2;Pklr;Cacna1e;Cacna1g;Slc2a4;Cacna1c
KEGG_NITROGEN_METABOLISM	3	11	0.0375931	0.409518	1	Car1;Car2;Gls2
PID_SYNDECAN_3_PATHWAY	3	11	0.0375931	0.409518	1	Egfr;Fyn;Sdc3
REACTOME_ACYL_CHAIN_REMODELLING_OF_PE	3	11	0.0375931	0.409518	1	Pla2g4c;Mboat2;Pla2g16
REACTOME_CD28_DEPENDENT_VAV1_PATHWAY	3	11	0.0375931	0.409518	1	Lck;Cd28;Fyn
REACTOME_REGULATION_OF_IFNA_SIGNALING	3	11	0.0375931	0.409518	1	Usp18;Stat1;Stat2
KEGG_PRION_DISEASES	5	27	0.0379885	0.410461	1	Hspa1a;C1qb;C1qa;C1qc;Fyn
PID_GLYPICAN_1PATHWAY	4	19	0.0406262	0.431938	1	Blk;Lck;Fyn;Fgfr1
REACTOME_NEF_MEDIATES_DOWN_MODULATION_OF_CELL_SURFACE_RECEPTORS_BY_RECRUITING_THEM_TO_CLATHRIN_ADAPTERS	4	19	0.0406262	0.431938	1	Lck;Ap1b1;Cd4;Cd28
PID_TCR_PATHWAY	9	63	0.0414988	0.437714	1	Grap2;Sla2;Lck;Card11;Cd4;Cd3e;Cd247;Cd28;Fyn
PID_HES_HEY_PATHWAY	6	37	0.0429906	0.439884	1	Gata1;Maml2;Cd4;Ar;Runx2;Jak2
REACTOME_DEFENSINS	2	5	0.0430285	0.439884	1	Ccr6;Cd4
REACTOME_REVERSIBLE_HYDRATION_OF_CARBON_DIOXIDE	2	5	0.0430285	0.439884	1	Car1;Car2
REACTOME_NA_CL_DEPENDENT_NEUROTRANSMITTER_TRANSPORTERS	2	5	0.0430285	0.439884	1	Slc6a20a;Slc6a9
KEGG_HYPERTROPHIC_CARDIOMYOPATHY_HCM	7	47	0.0450404	0.456937	1	Itgb7;Lmna;Igf1;Cacna1c;Ttn;Cacna1s;Sgcb
REACTOME_CELL_SURFACE_INTERACTIONS_AT_THE_VASCULAR_WALL	9	65	0.0462683	0.465838	1	Cd48;Atp1b2;Atp1b1;Cd2;Mertk;Lck;Fyn;Itgax;L1cam
BIOCARTA_RANKL_PATHWAY	3	12	0.0475627	0.466908	1	Nfkb1;Irf9;Eif2ak2
REACTOME_ABCA_TRANSPORTERS_IN_LIPID_HOMEOSTASIS	3	12	0.0475627	0.466908	1	Abcg4;Abca6;Abca9
REACTOME_ACYL_CHAIN_REMODELLING_OF_PC	3	12	0.0475627	0.466908	1	Pla2g4c;Mboat2;Pla2g16
PID_RHOA_REG_PATHWAY	6	38	0.0481313	0.466908	1	Arhgef12;Obscn;Net1;Vav2;Arhgef10;Arhgap5
REACTOME_NRAGE_SIGNALS_DEATH_THROUGH_JNK	6	38	0.0481313	0.466908	1	Arhgef12;Obscn;Itsn1;Net1;Fgd2;Ngfr
PID_ALPHA_SYNUCLEIN_PATHWAY	5	29	0.049813	0.47627	1	Snca;Blk;Pld2;Lck;Fyn
REACTOME_ANTIGEN_ACTIVATES_B_CELL_RECEPTOR_LEADING_TO_GENERATION_OF_SECOND_MESSENGERS	5	29	0.049813	0.47627	1	Cd79b;Cd79a;Blnk;Blk;Fyn

## Sheet: TFD_vs_W_up
	hits	pathway_size	p.value	p.adj.fdr	p.adj.bonforroni	Genes_in_pathway
KEGG_LYSOSOME	50	111	1.23103e-14	1.63604e-11	1.63604e-11	Naga;Psap;Npc2;Hexb;Lamp1;Hexa;Manba;Napsa;Ctss;Lipa;Asah1;Gm2a;Ctsh;Sumf1;Cd68;Dnase2a;Ctsc;Ctsz;Pla2g15;Ctsa;Nagpa;Sgsh;Glb1;Naglu;Ppt1;Ctsg;Man2b1;Gusb;Arsa;Abca2;Atp6v0b;Tcirg1;M6pr;Laptm4a;Slc17a5;Clta;Ap1s2;Ppt2;Aga;Ctns;Gaa;Ctsb;Gnptab;Gga1;Ids;Scarb2;Ctsf;Npc1;Ap4m1;Laptm5
NABA_MATRISOME	95	320	3.13292e-12	2.08182e-09	4.16365e-09	Lgals1;S100a10;Plxdc2;F13a1;Nrg1;F10;Fn1;Vwa5a;Plxnb2;S100a4;Fam20c;Angptl2;Sulf2;Plxnd1;Hpse;Anxa5;Clec4b1;Cst3;Anxa6;Tgfbi;Clec7a;Nov;Ctss;Emilin2;Ctsh;Clec2f;Plod3;Sema4a;Igfbp7;Ctsc;Ctsz;Lgals3;Cstb;Matn2;Tnfsf13;Anxa2;Ctsa;Col4a1;Adamts17;C1qtnf6;Col4a2;Emilin1;Sdc2;Ndnf;Ctsg;Mfge8;Cd109;Adam15;Nrg2;Ccl2;Igfbp4;Mmp19;Mmp28;Clec11a;Ltbp3;Megf8;Anxa4;S100a1;Lamb2;Clec10a;Mfap3;Sema6b;Serpinf1;…
NABA_MATRISOME_ASSOCIATED	72	239	7.36728e-10	3.2637e-07	9.79111e-07	Lgals1;S100a10;Plxdc2;F13a1;Nrg1;F10;Plxnb2;S100a4;Fam20c;Angptl2;Sulf2;Plxnd1;Hpse;Anxa5;Clec4b1;Cst3;Anxa6;Clec7a;Ctss;Ctsh;Clec2f;Plod3;Sema4a;Ctsc;Ctsz;Lgals3;Cstb;Tnfsf13;Anxa2;Ctsa;Adamts17;C1qtnf6;Sdc2;Ctsg;Cd109;Adam15;Nrg2;Ccl2;Mmp19;Mmp28;Clec11a;Megf8;Anxa4;S100a1;Clec10a;Sema6b;Serpinf1;Adamts10;Plxdc1;Tnfsf15;Ctsb;Tnfsf8;Egln3;Ccl3;Fstl1;Areg;P3h3;Tgfb1;Cd209a;Ctsf;Tchh;Adam23;Wnt11;…
PID_RAC1_REG_PATHWAY	16	34	6.71254e-06	0.00223024	0.00892097	Trio;Chn2;Dock1;Arhgap9;Rasgrf2;Eps8;Tiam1;Tiam2;Racgap1;Def6;Vav1;Vav3;Prex1;Mcf2;Arhgdia;Dock6
KEGG_OTHER_GLYCAN_DEGRADATION	9	14	3.03302e-05	0.00724321	0.0403089	Hexb;Hexa;Manba;Glb1;Man2b1;Man2b2;Fuca2;Aga;Man2c1
NABA_ECM_REGULATORS	29	91	3.27007e-05	0.00724321	0.0434593	F13a1;F10;Fam20c;Sulf2;Hpse;Cst3;Ctss;Ctsh;Plod3;Ctsc;Ctsz;Cstb;Ctsa;Adamts17;Ctsg;Cd109;Adam15;Mmp19;Mmp28;Serpinf1;Adamts10;Ctsb;Egln3;P3h3;Ctsf;Adam23;Loxl3;Adam9;Lox
KEGG_CYTOKINE_CYTOKINE_RECEPTOR_INTERACTION	38	137	7.42642e-05	0.0140996	0.0986971	Il6st;Ccr2;Met;Cx3cr1;Csf1r;Ifngr1;Ltbr;Il3ra;Relt;Tnfsf13;Ifnar2;Crlf2;Ccl2;Csf2ra;Tnfrsf13b;Tnfrsf1b;Acvr1;Il6ra;Il13ra1;Tnfrsf11a;Pdgfrb;Il17ra;Tnfsf15;Tnfsf8;Flt3;Ccl3;Tgfb1;Il10ra;Xcr1;Cxcl16;Bmpr2;Flt1;Tnfsf12;Ppbp;Tnfsf9;Pdgfb;Ngfr;Il12rb2
NABA_ECM_AFFILIATED	22	64	0.000101526	0.016866	0.134928	Lgals1;Plxdc2;Plxnb2;Plxnd1;Anxa5;Clec4b1;Anxa6;Clec7a;Clec2f;Sema4a;Lgals3;Anxa2;C1qtnf6;Sdc2;Clec11a;Anxa4;Clec10a;Sema6b;Plxdc1;Cd209a;Clec4g;Clec9a
KEGG_GLYCOSPHINGOLIPID_BIOSYNTHESIS_GANGLIO_SERIES	8	13	0.000134872	0.0199161	0.179245	Hexb;Hexa;Glb1;B4galnt1;St6galnac6;Slc33a1;St6galnac4;St3gal2
REACTOME_CYTOSOLIC_SULFONATION_OF_SMALL_MOLECULES	4	4	0.000459302	0.056464	0.610412	Papss2;Sult1a1;Papss1;Bpnt1
PID_RXR_VDR_PATHWAY	10	22	0.000530033	0.056464	0.704414	Rarg;Rxra;Rara;Bcl2;Vdr;Srebf1;Rxrb;Tgfb1;Ncor2;Pparg
REACTOME_ABC_FAMILY_PROTEINS_MEDIATED_TRANSPORT	10	22	0.000530033	0.056464	0.704414	Pex3;Abca2;Abcd1;Abcd2;Abca6;Abcc4;Abca7;Abca4;Abcc1;Abcg1
REACTOME_ABCA_TRANSPORTERS_IN_LIPID_HOMEOSTASIS	7	12	0.000575267	0.056464	0.764529	Pex3;Abca2;Abcd1;Abcd2;Abca6;Abca7;Abcg1
REACTOME_GLYCOSPHINGOLIPID_METABOLISM	11	26	0.000594805	0.056464	0.790496	Psap;Hexb;Hexa;Asah1;Gm2a;Sumf1;Ctsa;Glb1;Arsa;Smpd2;Arsi
REACTOME_GLYCOSAMINOGLYCAN_METABOLISM	21	69	0.000840747	0.0625007	1	Hpse;Hexb;Hexa;B4galt4;Dse;Sgsh;Glb1;Naglu;Sdc2;Gusb;Glce;Ext2;Chst12;Csgalnact2;St3gal2;Ids;Ndst2;Chst14;Ext1;Ust;Hspg2
NABA_ECM_GLYCOPROTEINS	18	56	0.000861143	0.0625007	1	Fn1;Vwa5a;Tgfbi;Nov;Emilin2;Igfbp7;Matn2;Emilin1;Ndnf;Mfge8;Igfbp4;Ltbp3;Lamb2;Mfap3;Mgp;Fbln1;Rspo1;Fndc7
REACTOME_HEPARAN_SULFATE_HEPARIN_HS_GAG_METABOLISM	12	31	0.000881999	0.0625007	1	Hpse;Sgsh;Glb1;Naglu;Sdc2;Gusb;Glce;Ext2;Ids;Ndst2;Ext1;Hspg2
REACTOME_HS_GAG_DEGRADATION	8	16	0.000893539	0.0625007	1	Hpse;Sgsh;Glb1;Naglu;Sdc2;Gusb;Ids;Hspg2
REACTOME_INFLAMMASOMES	8	16	0.000893539	0.0625007	1	P2rx7;Pycard;Casp1;Nlrp1a;App;Mefv;Bcl2;Aim2
REACTOME_G_BETA_GAMMA_SIGNALLING_THROUGH_PLC_BETA	7	13	0.00108906	0.072368	1	Plcb1;Gng10;Gngt2;Gng12;Gng2;Gnb2;Plcb3
REACTOME_POTASSIUM_CHANNELS	10	24	0.001216	0.0740117	1	Kcnq3;Gng10;Kcnab2;Gngt2;Gng12;Kcnk6;Gng2;Gnb2;Kcna3;Kcng1
KEGG_ABC_TRANSPORTERS	12	32	0.00122518	0.0740117	1	Abca2;Abcd1;Abcd2;Tap2;Abca6;Abcc4;Abca7;Abca4;Abcb8;Tap1;Abcc1;Abcg1
NABA_CORE_MATRISOME	23	81	0.00130572	0.075448	1	Fn1;Vwa5a;Tgfbi;Nov;Emilin2;Igfbp7;Matn2;Col4a1;Col4a2;Emilin1;Ndnf;Mfge8;Igfbp4;Ltbp3;Lamb2;Mfap3;Mgp;Col12a1;Fbln1;Rspo1;Col6a5;Fndc7;Hspg2
KEGG_DILATED_CARDIOMYOPATHY	16	48	0.00139504	0.0772505	1	Itgb7;Itgb5;Itga1;Cacna1d;Slc8a1;Cacnb2;Prkx;Cacna1f;Tpm3;Prkacb;Itga8;Adcy7;Sgcb;Tgfb1;Tnni3;Itgb3
KEGG_GLYCOSAMINOGLYCAN_DEGRADATION	8	17	0.00147227	0.0782658	1	Hpse;Hexb;Hexa;Sgsh;Glb1;Naglu;Gusb;Ids
REACTOME_G_PROTEIN_BETA_GAMMA_SIGNALLING	9	21	0.00168516	0.0861374	1	Plcb1;Gng10;Pik3r6;Gngt2;Gng12;Gng2;Gnb2;Plcb3;Akt3
KEGG_ANTIGEN_PROCESSING_AND_PRESENTATION	15	46	0.00234211	0.115284	1	Ctss;H2-DMa;Ifi30;Psme1;Psme2;H2-DMb1;Tap2;Ctsb;Tap1;H2-T23;Tapbp;H2-M3;H2-Ab1;H2-Eb1;H2-Aa
KEGG_SULFUR_METABOLISM	5	8	0.00255149	0.121105	1	Papss2;Sult1a1;Papss1;Bpnt1;Chst12
KEGG_HYPERTROPHIC_CARDIOMYOPATHY_HCM	15	47	0.0026982	0.123652	1	Itgb7;Itgb5;Itga1;Cacna1d;Slc8a1;Prkag2;Cacnb2;Cacna1f;Tpm3;Itga8;Prkab2;Sgcb;Tgfb1;Tnni3;Itgb3
KEGG_INTESTINAL_IMMUNE_NETWORK_FOR_IGA_PRODUCTION	11	31	0.00323303	0.137385	1	Itgb7;H2-DMa;Ltbr;Tnfsf13;Tnfrsf13b;H2-DMb1;Tgfb1;Map3k14;H2-Ab1;H2-Eb1;H2-Aa
KEGG_REGULATION_OF_ACTIN_CYTOSKELETON	35	148	0.00324622	0.137385	1	Itgb7;Enah;Itgb5;Fn1;Itga1;Limk1;Dock1;Iqgap2;Tiam1;Arpc1b;Gng12;Tiam2;Was;Pik3cd;Pdgfrb;Itga8;Vav1;Brk1;Ssh3;Scin;Vav3;Cyfip1;Pip5k1c;Map2k1;Fgd1;Iqgap3;Pak4;Itgb3;Abi2;Baiap2;Itgae;Fgfr1;Mylk;Pdgfb;Rras
KEGG_CALCIUM_SIGNALING_PATHWAY	25	96	0.00330799	0.137385	1	P2rx7;Plcb1;Cacna1d;Slc8a1;Slc25a4;Adora2b;Prkx;Ednrb;Sphk2;Cacna1f;Nos3;Pdgfrb;Cysltr1;Prkacb;P2rx4;Cacna1a;Adcy7;Plcb3;Plcg2;Phka2;Atp2b1;Itpr1;Ryr1;Mylk;Hrh1
REACTOME_NUCLEOTIDE_BINDING_DOMAIN_LEUCINE_RICH_REPEAT_CONTAINING_RECEPTOR_NLR_SIGNALING_PATHWAYS	14	44	0.00397481	0.160076	1	P2rx7;Pycard;Casp1;Card9;Nlrp1a;App;Mefv;Bcl2;Aim2;Tab1;Ikbkb;Irak1;Casp8;Map2k6
KEGG_AMINO_SUGAR_AND_NUCLEOTIDE_SUGAR_METABOLISM	13	40	0.00519886	0.193095	1	Hexb;Hexa;Hk2;Amdhd2;Cyb5r1;Uxs1;Renbp;Pgm2;Nagk;Galk2;Gmppa;Cmas;Pgm3
BIOCARTA_AMI_PATHWAY	4	6	0.00537587	0.193095	1	F10;Col4a1;Col4a2;Pros1
PID_ALK2_PATHWAY	4	6	0.00537587	0.193095	1	Acvr1;Fkbp1a;Bmpr2;Smad1
REACTOME_COMMON_PATHWAY	4	6	0.00537587	0.193095	1	F13a1;F10;Pros1;Thbd
KEGG_CHEMOKINE_SIGNALING_PATHWAY	31	130	0.00558495	0.195326	1	Ccr2;Cx3cr1;Plcb1;Gng10;Tiam1;Gngt2;Grk5;Ccl2;Gng12;Tiam2;Gng2;Was;Gnb2;Prkx;Pik3cd;Nfkb1;Prkacb;Vav1;Vav3;Adcy7;Plcb3;Prkcd;Prex1;Ccl3;Ikbkb;Map2k1;Stat5b;Xcr1;Cxcl16;Akt3;Ppbp
REACTOME_SPHINGOLIPID_METABOLISM	14	47	0.00649413	0.216945	1	Psap;Hexb;Hexa;Asah1;Gm2a;Sumf1;Acer3;Ctsa;Glb1;Arsa;Sphk2;Smpd2;Arsi;Cers4
REACTOME_INHIBITION_OF_INSULIN_SECRETION_BY_ADRENALINE_NORADRENALINE	6	13	0.00666364	0.216945	1	Gng10;Gngt2;Gng12;Gng2;Cacnb2;Gnb2
REACTOME_CLASS_B_2_SECRETIN_FAMILY_RECEPTORS	9	25	0.00676321	0.216945	1	Ramp1;Gng10;Gngt2;Gng12;Fzd4;Gng2;Gnb2;Smo;Wnt11
REACTOME_G_ALPHA_Q_SIGNALLING_EVENTS	21	81	0.00685607	0.216945	1	Plcb1;Trio;Lpar6;Gng10;Gngt2;Grk5;App;Gng12;Daglb;P2ry6;Gng2;Gnb2;Dgkg;Ednrb;Cysltr1;Plcb3;Prkcd;Prkch;Rgs2;Xcr1;Hrh1
REACTOME_TRANSMEMBRANE_TRANSPORT_OF_SMALL_MOLECULES	48	227	0.0077051	0.238141	1	Cp;Gng10;Hk2;Slc44a2;Atp10a;Slc17a8;Slc8a1;Slc33a1;Gngt2;Slc2a9;Trf;Slc36a1;Gng12;Slc43a2;Pex3;Abca2;Abcd1;Atp6v0b;Gng2;Abcd2;Slc37a4;Tcirg1;Atp1a3;Gnb2;Slc17a5;Atp6v1b2;Slc35b2;Slc4a8;Prkacb;G6pc3;Slc22a18;Abca6;Slc36a2;Adcy7;Abcc4;Abca7;Nup210;Abca4;Slc29a3;Slc39a6;Slc26a2;Slc16a7;Abcc1;Slc7a7;Slc9a5;Slc9a9;Slc27a1;Abcg1
REACTOME_NRAGE_SIGNALS_DEATH_THROUGH_JNK	12	38	0.00872463	0.259754	1	Trio;Rasgrf2;Tiam1;Tiam2;Vav1;Vav3;Prex1;Fgd2;Fgd1;Maged1;Mcf2;Ngfr
REACTOME_BIOLOGICAL_OXIDATIONS	15	52	0.00879529	0.259754	1	Papss2;Maob;Cyp27a1;Maoa;Tbxas1;Cndp2;Gsto1;Cyp4f13;Sult1a1;Papss1;Paox;Bpnt1;Gstm4;Cyp51;Ugt1a6a
REACTOME_SIGNALING_BY_RHO_GTPASES	22	88	0.00947622	0.27378	1	Arhgap31;Trio;Chn2;Rasgrf2;Tiam1;Tiam2;Racgap1;Arhgap28;Arhgap26;Depdc7;Vav1;Arhgap22;Vav3;Ophn1;Prex1;Stard8;Fgd2;Fgd1;Mcf2;Arhgdia;Srgap3;Arhgap29
REACTOME_G_BETA_GAMMA_SIGNALLING_THROUGH_PI3KGAMMA	7	18	0.0103457	0.285756	1	Gng10;Pik3r6;Gngt2;Gng12;Gng2;Gnb2;Akt3
REACTOME_INNATE_IMMUNE_SYSTEM	39	180	0.0104568	0.285756	1	Ccr2;P2rx7;Ly86;Ctss;Mapkapk2;Ticam2;Lgals3;Pycard;Dusp3;Casp1;Card9;Cnpy3;Nlrp1a;Mapkapk3;Unc93b1;App;Mefv;Pros1;Capza2;Bcl2;Ripk3;Ddost;Aim2;Tab1;Sike1;Ctsb;Plcg2;Mef2a;Mapk7;Ikbkb;Map2k1;Sigirr;Irak1;Cfh;Rnf135;Casp8;Jun;Map2k6;Tlr3
KEGG_CELL_ADHESION_MOLECULES_CAMS	19	72	0.0107695	0.285756	1	Itgb7;Cd34;H2-DMa;Ncam2;Spn;Selplg;Sdc2;Alcam;H2-DMb1;Itga8;H2-T23;Neo1;H2-M3;Cntnap1;L1cam;H2-Ab1;H2-Eb1;Cadm3;H2-Aa
KEGG_GLYCOSPHINGOLIPID_BIOSYNTHESIS_GLOBO_SERIES	4	7	0.0110926	0.285756	1	Naga;Hexb;Hexa;St3gal2
BIOCARTA_PLATELETAPP_PATHWAY	3	4	0.0111808	0.285756	1	Col4a1;Col4a2;App
REACTOME_KERATAN_SULFATE_DEGRADATION	3	4	0.0111808	0.285756	1	Hexb;Hexa;Glb1
KEGG_VALINE_LEUCINE_AND_ISOLEUCINE_DEGRADATION	12	40	0.0116087	0.291094	1	Aldh1b1;Echs1;Bckdha;Acaa1a;Hmgcs1;Ivd;Acad8;Hadh;Auh;Dbt;Acadm;Aldh9a1
NABA_SECRETED_FACTORS	21	84	0.0121616	0.298073	1	S100a10;Nrg1;S100a4;Angptl2;Tnfsf13;Nrg2;Ccl2;Megf8;S100a1;Tnfsf15;Tnfsf8;Ccl3;Fstl1;Areg;Tgfb1;Tchh;Wnt11;Tnfsf12;Ppbp;Tnfsf9;Pdgfb
PID_GMCSF_PATHWAY	11	35	0.0130058	0.298073	1	Irf8;Ccl2;Csf2ra;Gab2;Cish;Prkacb;Ikbkb;Map2k1;Stat5b;Pim1;Stat5a
REACTOME_GPCR_LIGAND_BINDING	28	121	0.0132497	0.298073	1	Ccr2;Cx3cr1;Ramp1;Lpar6;Gng10;Gngt2;App;Ccl2;Gng12;P2ry6;Fzd4;Gng2;Gnb2;Adora2b;Ptger4;Ednrb;S1pr3;S1pr2;Cysltr1;Ccl3;Tas1r1;Smo;Xcr1;Cxcl16;C3ar1;Wnt11;Ppbp;Hrh1
KEGG_AUTOIMMUNE_THYROID_DISEASE	7	19	0.014347	0.298073	1	H2-DMa;H2-DMb1;H2-T23;H2-M3;H2-Ab1;H2-Eb1;H2-Aa
KEGG_ALLOGRAFT_REJECTION	7	19	0.014347	0.298073	1	H2-DMa;H2-DMb1;H2-T23;H2-M3;H2-Ab1;H2-Eb1;H2-Aa
REACTOME_ACTIVATION_OF_KAINATE_RECEPTORS_UPON_GLUTAMATE_BINDING	7	19	0.014347	0.298073	1	Plcb1;Gng10;Gngt2;Gng12;Gng2;Gnb2;Plcb3
BIOCARTA_EGFR_SMRTE_PATHWAY	5	11	0.0143541	0.298073	1	Rxra;Rara;Map2k1;Zbtb16;Ncor2
REACTOME_TRAFFICKING_AND_PROCESSING_OF_ENDOSOMAL_TLR	5	11	0.0143541	0.298073	1	Ctss;Cnpy3;Unc93b1;Ctsb;Tlr3
REACTOME_CASPASE_MEDIATED_CLEAVAGE_OF_CYTOSKELETAL_PROTEINS	5	11	0.0143541	0.298073	1	Vim;Plec;Dbnl;Casp8;Casp6
REACTOME_INHIBITION_OF_VOLTAGE_GATED_CA2_CHANNELS_VIA_GBETA_GAMMA_SUBUNITS	5	11	0.0143541	0.298073	1	Gng10;Gngt2;Gng12;Gng2;Gnb2
REACTOME_THE_NLRP3_INFLAMMASOME	5	11	0.0143541	0.298073	1	P2rx7;Pycard;Casp1;App;Mefv
REACTOME_LIPOPROTEIN_METABOLISM	6	15	0.0149748	0.305971	1	Ldlr;Scarb1;Apob;P4hb;Abcg1;Hspg2
REACTOME_NUCLEAR_RECEPTOR_TRANSCRIPTION_PATHWAY	9	28	0.0151949	0.305971	1	Rarg;Rxra;Esr1;Rara;Vdr;Nr2f6;Rxrb;Nr4a2;Pparg
REACTOME_P75_NTR_RECEPTOR_MEDIATED_SIGNALLING	18	71	0.0170235	0.328088	1	Trio;Rasgrf2;Tiam1;Aph1a;Tiam2;Smpd2;Vav1;Vav3;Prex1;Ncstn;Ikbkb;Irak1;Fgd2;Fgd1;Maged1;Mcf2;Arhgdia;Ngfr
KEGG_TRYPTOPHAN_METABOLISM	8	24	0.0172808	0.328088	1	Maob;Aldh1b1;Echs1;Maoa;Haao;Hadh;Aldh9a1;Kmo
PID_IL3_PATHWAY	8	24	0.0172808	0.328088	1	Il3ra;Gab2;Cish;Id1;Prkacb;Stat5b;Pim1;Stat5a
REACTOME_LIPID_DIGESTION_MOBILIZATION_AND_TRANSPORT	8	24	0.0172808	0.328088	1	Ldlr;Scarb1;Apob;P4hb;Prkacb;Lipe;Abcg1;Hspg2
REACTOME_CELL_DEATH_SIGNALLING_VIA_NRAGE_NRIF_AND_NADE	14	52	0.0177265	0.331811	1	Trio;Rasgrf2;Tiam1;Aph1a;Tiam2;Vav1;Vav3;Prex1;Ncstn;Fgd2;Fgd1;Maged1;Mcf2;Ngfr
REACTOME_PHASE1_FUNCTIONALIZATION_OF_COMPOUNDS	7	20	0.0193402	0.355474	1	Maob;Cyp27a1;Maoa;Tbxas1;Cyp4f13;Paox;Cyp51
BIOCARTA_INTRINSIC_PATHWAY	4	8	0.0196337	0.355474	1	F10;Col4a1;Col4a2;Pros1
PID_RHOA_REG_PATHWAY	11	38	0.0197931	0.355474	1	Trio;Arhgef10l;Arhgap9;Mcf2l;Def6;Vav1;Vav3;Ophn1;Mcf2;Arhgdia;Arhgap5
KEGG_BETA_ALANINE_METABOLISM	6	16	0.0210472	0.355797	1	Aldh1b1;Echs1;Mlycd;Acadm;Aldh9a1;Upb1
KEGG_O_GLYCAN_BIOSYNTHESIS	6	16	0.0210472	0.355797	1	C1galt1c1;Galnt9;Galnt11;Galnt6;St3gal2;Galnt10
KEGG_PENTOSE_AND_GLUCURONATE_INTERCONVERSIONS	5	12	0.0216851	0.355797	1	Dcxr;Dhdh;Gusb;Cryl1;Ugt1a6a
PID_WNT_SIGNALING_PATHWAY	5	12	0.0216851	0.355797	1	Lrp5;Igfbp4;Fzd4;Kremen1;Rspo1
REACTOME_GLUCAGON_TYPE_LIGAND_RECEPTORS	5	12	0.0216851	0.355797	1	Gng10;Gngt2;Gng12;Gng2;Gnb2
REACTOME_PROSTACYCLIN_SIGNALLING_THROUGH_PROSTACYCLIN_RECEPTOR	5	12	0.0216851	0.355797	1	Gng10;Gngt2;Gng12;Gng2;Gnb2
REACTOME_INWARDLY_RECTIFYING_K_CHANNELS	5	12	0.0216851	0.355797	1	Gng10;Gngt2;Gng12;Gng2;Gnb2
PID_SYNDECAN_2_PATHWAY	8	25	0.0222302	0.357003	1	Fn1;Sdc2;Tnfrsf13b;Cask;Cav2;Prkcd;Tgfb1;Ephb2
PID_TRKR_PATHWAY	13	48	0.0225155	0.357003	1	Dock1;Mcf2l;Matk;Tiam1;Gab2;Gipc1;Faim;Map2k1;Ehd4;Maged1;Abl1;Nedd4l;Ngfr
REACTOME_METABOLISM_OF_LIPIDS_AND_LIPOPROTEINS	64	334	0.0225646	0.357003	1	Pld4;Psap;Cyp27a1;Idh1;Echs1;Fdps;Hsd3b7;Hexb;Ldlr;Hexa;Mboat1;Asah1;Gm2a;Sumf1;Pik3r6;Scarb1;Acer3;Rxra;Slc44a2;Ctsa;Acaa1a;Glb1;Acox3;Pld2;Prkag2;Glipr1;Apob;Mvk;Arsa;Cds1;Tiam2;Abcd1;P4hb;Mvd;Srd5a3;Pik3cd;Sphk2;Smpd2;Mtm1;Hsd17b4;Elovl6;Hmgcs1;Prkacb;Cyp51;Dhcr24;Chpt1;Srebf1;Hadh;Arsi;Mtmr2;Pip5k1c;Prkab2;Inppl1;Pi4k2a;Clock;Lipe;Acadm;Ncor2;Mtmr14;Cers4;Pparg;Slc27a1;Abcg1;Hspg2
REACTOME_G_ALPHA1213_SIGNALLING_EVENTS	15	58	0.0236377	0.369583	1	Trio;Gng10;Rasgrf2;Tiam1;Gngt2;Gng12;Tiam2;Gng2;Gnb2;Vav1;Vav3;Prex1;Fgd2;Fgd1;Mcf2
REACTOME_CHONDROITIN_SULFATE_DERMATAN_SULFATE_METABOLISM	10	34	0.0249942	0.384064	1	Hexb;Hexa;Dse;Sdc2;Chst12;Csgalnact2;Ids;Chst14;Ust;Hspg2
KEGG_TYPE_I_DIABETES_MELLITUS	7	21	0.0254309	0.384064	1	H2-DMa;H2-DMb1;H2-T23;H2-M3;H2-Ab1;H2-Eb1;H2-Aa
KEGG_GRAFT_VERSUS_HOST_DISEASE	7	21	0.0254309	0.384064	1	H2-DMa;H2-DMb1;H2-T23;H2-M3;H2-Ab1;H2-Eb1;H2-Aa
REACTOME_SIGNALING_BY_GPCR	52	266	0.0279547	0.417436	1	Ccr2;Cx3cr1;Plcb1;Trio;Ramp1;Lpar6;Gng10;Rasgrf2;Pik3r6;Tiam1;Gngt2;Grk5;App;Ccl2;Gng12;Daglb;P2ry6;Tiam2;Fzd4;Gng2;Gnb2;Dgkg;Adora2b;Ptger4;Ednrb;S1pr3;S1pr2;Cysltr1;Prkacb;Vav1;Vav3;Adcy7;Plcb3;Prkcd;Prkch;Prex1;Ccl3;Mapk7;Rgs2;Map2k1;Tas1r1;Fgd2;Smo;Fgd1;Xcr1;Cxcl16;Mcf2;C3ar1;Wnt11;Akt3;Ppbp;Hrh1
PID_CERAMIDE_PATHWAY	12	44	0.0292938	0.432514	1	Asah1;Map4k4;Bid;Bcl2;Sphk2;Nfkb1;Prkra;Prkcd;Map2k1;Tradd;Casp8;Nsmaf
REACTOME_NEURONAL_SYSTEM	25	111	0.0296154	0.432514	1	Plcb1;Maoa;Kcnq3;Gria3;Gng10;Rasgrf2;Aldh5a1;Kcnab2;Gngt2;Stx3;Gng12;Kcnk6;Gng2;Stx7;Cacnb2;Gnb2;Prkacb;Cacna1a;Adcy7;Plcb3;Kcna3;Kcng1;Stx4a;Rras;Stx16
REACTOME_GPCR_DOWNSTREAM_SIGNALING	42	210	0.0303374	0.434703	1	Ccr2;Plcb1;Trio;Ramp1;Lpar6;Gng10;Rasgrf2;Pik3r6;Tiam1;Gngt2;Grk5;App;Gng12;Daglb;P2ry6;Tiam2;Gng2;Gnb2;Dgkg;Adora2b;Ptger4;Ednrb;S1pr3;S1pr2;Cysltr1;Vav1;Vav3;Adcy7;Plcb3;Prkcd;Prkch;Prex1;Rgs2;Fgd2;Fgd1;Xcr1;Cxcl16;Mcf2;C3ar1;Akt3;Ppbp;Hrh1
REACTOME_G_PROTEIN_ACTIVATION	5	13	0.0310735	0.434703	1	Gng10;Gngt2;Gng12;Gng2;Gnb2
REACTOME_ADP_SIGNALLING_THROUGH_P2RY12	5	13	0.0310735	0.434703	1	Gng10;Gngt2;Gng12;Gng2;Gnb2
KEGG_RENIN_ANGIOTENSIN_SYSTEM	4	9	0.0313007	0.434703	1	Ctsa;Ctsg;Nln;Anpep
REACTOME_MHC_CLASS_II_ANTIGEN_PRESENTATION	18	75	0.0314007	0.434703	1	Ctss;Ctsh;H2-DMa;Ctsc;Ctsa;Kif5a;Racgap1;Clta;Ap1s2;H2-DMb1;Ctsb;Sec31a;Ctsf;Kifap3;Osbpl1a;Kif3c;H2-Eb1;H2-Aa
REACTOME_GASTRIN_CREB_SIGNALLING_PATHWAY_VIA_PKC_AND_MAPK	23	101	0.0324871	0.439969	1	Plcb1;Trio;Lpar6;Gng10;Gngt2;Grk5;App;Gng12;Daglb;P2ry6;Gng2;Gnb2;Dgkg;Ednrb;Cysltr1;Plcb3;Prkcd;Prkch;Mapk7;Rgs2;Map2k1;Xcr1;Hrh1
BIOCARTA_NFKB_PATHWAY	7	22	0.0327113	0.439969	1	Tnfrsf1b;Nfkb1;Tab1;Ikbkb;Tradd;Irak1;Map3k14
KEGG_NEUROACTIVE_LIGAND_RECEPTOR_INTERACTION	16	65	0.0327742	0.439969	1	P2rx7;Lpar6;Tspo;Gria3;Gpr35;Ctsg;P2ry6;Adora2b;Ptger4;Ednrb;S1pr3;S1pr2;Cysltr1;P2rx4;C3ar1;Hrh1
BIOCARTA_KERATINOCYTE_PATHWAY	12	46	0.0358724	0.472794	1	Cebpa;Tnfrsf1b;Bcl2;Nfkb1;Prkcd;Hoxa7;Prkch;Ikbkb;Map2k1;Jun;Map2k6;Map3k14
REACTOME_POST_TRANSLATIONAL_PROTEIN_MODIFICATION	29	136	0.0370115	0.472794	1	F10;C1galt1c1;Galnt9;Sumf1;B4galt4;Galnt11;Mgat2;Rft1;B3gnt8;Pros1;Arsa;Galnt6;Alg1;Ddost;Edem2;Dpm3;St6galnac4;Gmppa;Man1c1;Arsi;Pigs;St3gal2;Sec31a;Pigt;Pigk;Pgm3;Mgat5;Pigv;Galnt10
KEGG_GLYCOSAMINOGLYCAN_BIOSYNTHESIS_CHONDROITIN_SULFATE	6	18	0.0377097	0.472794	1	Dse;Xylt2;Chst12;Csgalnact2;Chst14;Ust
REACTOME_HS_GAG_BIOSYNTHESIS	6	18	0.0377097	0.472794	1	Sdc2;Glce;Ext2;Ndst2;Ext1;Hspg2
REACTOME_GLUCAGON_SIGNALING_IN_METABOLIC_REGULATION	6	18	0.0377097	0.472794	1	Gng10;Gng12;Gng2;Gnb2;Prkacb;Adcy7
REACTOME_GABA_B_RECEPTOR_ACTIVATION	6	18	0.0377097	0.472794	1	Gng10;Gngt2;Gng12;Gng2;Gnb2;Adcy7
REACTOME_GABA_RECEPTOR_ACTIVATION	6	18	0.0377097	0.472794	1	Gng10;Gngt2;Gng12;Gng2;Gnb2;Adcy7
KEGG_ARRHYTHMOGENIC_RIGHT_VENTRICULAR_CARDIOMYOPATHY_ARVC	11	40	0.0391849	0.482192	1	Itgb7;Itgb5;Itga1;Cacna1d;Slc8a1;Cacnb2;Cacna1f;Itga8;Jup;Sgcb;Itgb3
KEGG_VIRAL_MYOCARDITIS	11	40	0.0391849	0.482192	1	H2-DMa;Bid;H2-DMb1;Sgcb;H2-T23;Casp8;H2-M3;Abl1;H2-Ab1;H2-Eb1;H2-Aa
PID_RAC1_PATHWAY	13	50	0.0414347	0.492223	1	Limk1;Arpc1b;Racgap1;Brk1;Pip5k1c;Stat5a;Iqgap3;Jun;Abi2;Map2k6;Arhgdia;Baiap2;Arhgap5
KEGG_NOTCH_SIGNALING_PATHWAY	11	41	0.042267	0.492223	1	Aph1a;Dtx4;Numbl;Mfng;Ncstn;Maml3;Rbpj;Dtx3;Ncor2;Dvl2;Lfng
KEGG_ASTHMA	5	14	0.0426514	0.492223	1	H2-DMa;H2-DMb1;H2-Ab1;H2-Eb1;H2-Aa
SA_MMP_CYTOKINE_CONNECTION	5	14	0.0426514	0.492223	1	Spn;Tnfrsf1b;Il6ra;Tnfsf8;Tgfb1
REACTOME_O_LINKED_GLYCOSYLATION_OF_MUCINS	8	26	0.0442922	0.492223	1	C1galt1c1;Galnt9;Galnt11;B3gnt8;Galnt6;St6galnac4;St3gal2;Galnt10
REACTOME_G_ALPHA_Z_SIGNALLING_EVENTS	8	26	0.0442922	0.492223	1	Gng10;Gngt2;Gng12;Gng2;Gnb2;Adcy7;Prkcd;Prkch
KEGG_PRIMARY_BILE_ACID_BIOSYNTHESIS	3	6	0.0444446	0.492223	1	Cyp27a1;Hsd3b7;Hsd17b4
BIOCARTA_ERYTH_PATHWAY	3	6	0.0444446	0.492223	1	Flt3;Ccl3;Tgfb1
BIOCARTA_VITCB_PATHWAY	3	6	0.0444446	0.492223	1	Col4a1;Col4a2;P4hb
PID_VEGF_VEGFR_PATHWAY	3	6	0.0444446	0.492223	1	Nrp1;Nrp2;Flt1
REACTOME_SYNTHESIS_OF_BILE_ACIDS_AND_BILE_SALTS_VIA_7ALPHA_HYDROXYCHOLESTEROL	3	6	0.0444446	0.492223	1	Cyp27a1;Hsd3b7;Hsd17b4
REACTOME_VEGF_LIGAND_RECEPTOR_INTERACTIONS	3	6	0.0444446	0.492223	1	Nrp1;Nrp2;Flt1
REACTOME_CYTOCHROME_P450_ARRANGED_BY_SUBSTRATE_TYPE	4	10	0.0462411	0.492539	1	Cyp27a1;Tbxas1;Cyp4f13;Cyp51
REACTOME_ADVANCED_GLYCOSYLATION_ENDPRODUCT_RECEPTOR_SIGNALING	4	10	0.0462411	0.492539	1	Lgals3;App;Capza2;Ddost
REACTOME_CHYLOMICRON_MEDIATED_LIPID_TRANSPORT	4	10	0.0462411	0.492539	1	Ldlr;Apob;P4hb;Hspg2
REACTOME_VOLTAGE_GATED_POTASSIUM_CHANNELS	4	10	0.0462411	0.492539	1	Kcnq3;Kcnab2;Kcna3;Kcng1
REACTOME_AXON_GUIDANCE	34	167	0.0463261	0.492539	1	Met;Nrp1;Trio;Enah;Itga1;Plxnd1;Kcnq3;Limk1;Dock1;Trem2;Sema4a;St8sia4;Pitpna;Col4a1;Nrp2;Col4a2;Fes;Alcam;Cacnb2;Rps6ka4;Clta;Pip5k1c;Map2k1;Neo1;Pak4;Abl1;Itgb3;Cntnap1;Dpysl2;L1cam;Siah2;Srgap3;Fgfr1;Rras
PID_P38_ALPHA_BETA_DOWNSTREAM_PATHWAY	9	33	0.048556	0.51039	1	Mapkapk2;Mapkapk3;Esr1;Usf1;Rps6ka4;Mitf;Mef2a;Atf6;Jun
PID_UPA_UPAR_PATHWAY	8	27	0.0487731	0.51039	1	Lrp1;Itgb5;Fn1;Dock1;Ctsg;Pdgfrb;Tgfb1;Itgb3

## Sheet: TF_vs_W_up
	hits	pathway_size	p.value	p.adj.fdr	p.adj.bonforroni	Genes_in_pathway
REACTOME_PEPTIDE_CHAIN_ELONGATION	65	79	6.99836e-36	9.30082e-33	9.30082e-33	Rpl39;Rpl10;Rps25;Rps14;Rps7;Rps11;Rpl35a;Rpl32;Rps9;Rps28;Rps29;Rpl31;Rps26;Rps15a;Rps17;Rpl38;Rps3;Rpl17;Rps19;Rpl18a;Rpl18;Rpl24;Rpl35;Rps24;Rps21;Rpl37a;Rpl11;Rpl23a;Uba52;Rpl10a;Fau;Rps13;Rpl36;Rpl13;Rplp2;Rpl12;Rpl37;Rpl19;Rps10;Rplp0;Rpl23;Rps20;Rps4x;Rps18;Rps23;Rpl27a;Eef1a1;Rps5;Rpl7a;Rpl9;Rpl36a;Rpl22;Rpl28;Rps8;Rpl13a;Rpl8;Rpl27;Rpl6;Rps15;Rps6;Rpsa;Rpl14;Rpl3;Rps12;Rpl7
KEGG_RIBOSOME	64	81	2.37448e-33	1.57784e-30	3.15568e-30	Rpl39;Rpl10;Rps25;Rps7;Rps11;Rpl35a;Rpl32;Rps9;Rps28;Rps29;Rpl31;Rps26;Rps15a;Rps17;Rpl38;Rps3;Rpl36al;Rpl17;Rps19;Rpl18a;Rpl18;Rpl24;Rpl35;Rps24;Rps21;Rpl37a;Rpl11;Rpl23a;Uba52;Rpl10a;Fau;Rps13;Rpl36;Rpl13;Rplp2;Rpl12;Rpl37;Rpl19;Rps10;Rplp0;Rpl23;Rps20;Rps4x;Rps18;Rps23;Rpl27a;Rps5;Rpl7a;Rpl9;Rpl36a;Rpl22;Rpl28;Rps8;Rpl13a;Rpl8;Rpl27;Rpl6;Rps15;Rps6;Rpsa;Rpl14;Rpl3;Rps12;Rpl7
REACTOME_3_UTR_MEDIATED_TRANSLATIONAL_REGULATION	69	98	1.90751e-30	8.45027e-28	2.53508e-27	Rpl39;Rpl10;Rps25;Rps14;Rps7;Rps11;Rpl35a;Rpl32;Rps9;Rps28;Rps29;Rpl31;Rps26;Rps15a;Rps17;Rpl38;Rps3;Eif3f;Rpl17;Rps19;Rpl18a;Eif3k;Rpl18;Rpl24;Rpl35;Rps24;Rps21;Rpl37a;Rpl11;Rpl23a;Uba52;Rpl10a;Fau;Rps13;Rpl36;Rpl13;Rplp2;Rpl12;Rpl37;Rpl19;Eif3h;Rps10;Rplp0;Rpl23;Rps20;Rps4x;Rps18;Rps23;Rpl27a;Rps5;Rpl7a;Rpl9;Rpl36a;Rpl22;Eif4b;Rpl28;Rps8;Rpl13a;Rpl8;Rpl27;Rpl6;Rps15;Eif3e;Rps6;Rpsa;Rpl14;Rpl3;R…
REACTOME_SRP_DEPENDENT_COTRANSLATIONAL_PROTEIN_TARGETING_TO_MEMBRANE	68	101	3.65592e-28	1.21468e-25	4.85872e-25	Sec61g;Ssr4;Rpl39;Sec61b;Rpl10;Rps25;Ddost;Rps14;Rps7;Rps11;Rpl35a;Rpl32;Rps9;Rps28;Rps29;Rpl31;Rps26;Rps15a;Rps17;Rpl38;Rps3;Rpl17;Rps19;Rpl18a;Rpl18;Rpl24;Rpl35;Rps24;Rps21;Rpl37a;Rpl11;Rpl23a;Uba52;Rpl10a;Fau;Rps13;Rpl36;Rpl13;Rplp2;Rpl12;Rpl37;Rpl19;Rps10;Rplp0;Rpl23;Rps20;Rps4x;Rps18;Rps23;Rpl27a;Rps5;Rpl7a;Rpl9;Rpl36a;Rpl22;Rpl28;Rps8;Rpl13a;Rpl8;Rpl27;Rpl6;Rps15;Rps6;Rpsa;Rpl14;Rpl3;Rps12;…
REACTOME_INFLUENZA_VIRAL_RNA_TRANSCRIPTION_AND_REPLICATION	64	95	1.32867e-26	3.53159e-24	1.7658e-23	Rpl39;Rpl10;Rps25;Rps14;Rps7;Rps11;Rpl35a;Rpl32;Rps9;Rps28;Rps29;Rpl31;Rps26;Rps15a;Rps17;Rpl38;Rps3;Rpl17;Rps19;Rpl18a;Rpl18;Rpl24;Rpl35;Rps24;Rps21;Rpl37a;Rpl11;Rpl23a;Uba52;Rpl10a;Fau;Rps13;Rpl36;Rpl13;Rplp2;Rpl12;Rpl37;Rpl19;Rps10;Rplp0;Rpl23;Rps20;Rps4x;Rps18;Rps23;Rpl27a;Rps5;Rpl7a;Rpl9;Rpl36a;Rpl22;Rpl28;Rps8;Rpl13a;Rpl8;Rpl27;Rpl6;Rps15;Rps6;Rpsa;Rpl14;Rpl3;Rps12;Rpl7
REACTOME_NONSENSE_MEDIATED_DECAY_ENHANCED_BY_THE_EXON_JUNCTION_COMPLEX	65	100	1.20534e-25	2.66984e-23	1.6019e-22	Rpl39;Gspt2;Rpl10;Rps25;Rps14;Rps7;Rps11;Rpl35a;Rpl32;Rps9;Rps28;Rps29;Rpl31;Rps26;Rps15a;Rps17;Rpl38;Rps3;Rpl17;Rps19;Rpl18a;Rpl18;Rpl24;Rpl35;Rps24;Rps21;Rpl37a;Rpl11;Rpl23a;Uba52;Rpl10a;Fau;Rps13;Rpl36;Rpl13;Rplp2;Rpl12;Rpl37;Rpl19;Rps10;Rplp0;Rpl23;Rps20;Rps4x;Rps18;Rps23;Rpl27a;Rps5;Rpl7a;Rpl9;Rpl36a;Rpl22;Rpl28;Rps8;Rpl13a;Rpl8;Rpl27;Rpl6;Rps15;Rps6;Rpsa;Rpl14;Rpl3;Rps12;Rpl7
REACTOME_TRANSLATION	75	137	1.09827e-22	2.08514e-20	1.4596e-19	Sec61g;Ssr4;Rpl39;Gspt2;Sec61b;Rpl10;Rps25;Ddost;Rps14;Rps7;Rps11;Rpl35a;Rpl32;Rps9;Rps28;Rps29;Rpl31;Rps26;Rps15a;Rps17;Rpl38;Rps3;Eif3f;Rpl17;Rps19;Rpl18a;Eif3k;Rpl18;Rpl24;Rpl35;Rps24;Rps21;Rpl37a;Rpl11;Rpl23a;Uba52;Rpl10a;Fau;Rps13;Rpl36;Rpl13;Rplp2;Rpl12;Rpl37;Rpl19;Eif3h;Rps10;Rplp0;Rpl23;Rps20;Rps4x;Rps18;Rps23;Rpl27a;Eef1a1;Rps5;Rpl7a;Rpl9;Rpl36a;Rpl22;Eif4b;Rpl28;Rps8;Rpl13a;Rpl8;Rpl27;R…
REACTOME_INFLUENZA_LIFE_CYCLE	66	128	2.7276e-18	4.53123e-16	3.62498e-15	Rpl39;Clta;Rpl10;Rps25;Rps14;Rps7;Rps11;Rpl35a;Rpl32;Rps9;Rps28;Rps29;Rpl31;Rps26;Nup210;Rps15a;Rps17;Rpl38;Rps3;Rpl17;Rps19;Rpl18a;Rpl18;Rpl24;Rpl35;Rps24;Rps21;Rpl37a;Rpl11;Rpl23a;Uba52;Rpl10a;Fau;Rps13;Rpl36;Rpl13;Rplp2;Rpl12;Rpl37;Rpl19;Rps10;Rplp0;Rpl23;Rps20;Rps4x;Rps18;Rps23;Rpl27a;Rps5;Rpl7a;Rpl9;Rpl36a;Rpl22;Rpl28;Rps8;Rpl13a;Rpl8;Rpl27;Rpl6;Rps15;Rps6;Rpsa;Rpl14;Rpl3;Rps12;Rpl7
REACTOME_METABOLISM_OF_MRNA	81	201	4.17558e-14	6.16594e-12	5.54935e-11	Mapkapk2;Psmb8;Tnfsf13;Psma7;Psmb10;Psmb9;Rpl39;Gspt2;Psme1;Psme2;Rpl10;Rps25;Exosc5;Rps14;Rps7;Rps11;Rpl35a;Rpl32;Rps9;Rps28;Prkcd;Rps29;Rpl31;Rps26;Rps15a;Rps17;Psmd8;Rpl38;Rps3;Psmb4;Rpl17;Psmb6;Rps19;Rpl18a;Rpl18;Rpl24;Rpl35;Rps24;Rps21;Rpl37a;Rpl11;Rpl23a;Uba52;Rpl10a;Fau;Rps13;Cnot8;Rpl36;Rpl13;Rplp2;Rpl12;Rpl37;Rpl19;Rps10;Rplp0;Rpl23;Rps20;Rps4x;Rps18;Rps23;Rpl27a;Psmb1;Rps5;Rpl7a;Rpl9;Rp…
KEGG_LYSOSOME	54	111	7.66946e-14	1.01927e-11	1.01927e-10	Naga;Psap;Npc2;Hexb;Lamp1;Hexa;Manba;Napsa;Ctss;Lipa;Asah1;Gm2a;Ctsh;Sumf1;Cd68;Dnase2a;Hgsnat;Ctsc;Ctsz;Pla2g15;Ctsa;Nagpa;Sgsh;Glb1;Naglu;Ppt1;Ctsg;Man2b1;Gusb;Arsa;Cln5;Abca2;Atp6v0b;Tcirg1;M6pr;Laptm4a;Slc17a5;Clta;Ppt2;Aga;Ctns;Gba;Gaa;Ctsb;Gnptab;Fuca1;Ids;Scarb2;Smpd1;Ctsf;Npc1;Ap4m1;Lgmn;Ap3m2
REACTOME_FORMATION_OF_THE_TERNARY_COMPLEX_AND_SUBSEQUENTLY_THE_43S_COMPLEX	31	46	1.44926e-13	1.75097e-11	1.92607e-10	Rps25;Rps14;Rps7;Rps11;Rps9;Rps28;Rps29;Rps26;Rps15a;Rps17;Rps3;Eif3f;Rps19;Eif3k;Rps24;Rps21;Fau;Rps13;Eif3h;Rps10;Rps20;Rps4x;Rps18;Rps23;Rps5;Rps8;Rps15;Eif3e;Rps6;Rpsa;Rps12
REACTOME_ACTIVATION_OF_THE_MRNA_UPON_BINDING_OF_THE_CAP_BINDING_COMPLEX_AND_EIFS_AND_SUBSEQUENT_BINDING_TO_43S	32	54	1.05264e-11	1.1658e-09	1.39896e-08	Rps25;Rps14;Rps7;Rps11;Rps9;Rps28;Rps29;Rps26;Rps15a;Rps17;Rps3;Eif3f;Rps19;Eif3k;Rps24;Rps21;Fau;Rps13;Eif3h;Rps10;Rps20;Rps4x;Rps18;Rps23;Rps5;Eif4b;Rps8;Rps15;Eif3e;Rps6;Rpsa;Rps12
REACTOME_METABOLISM_OF_PROTEINS	117	363	1.14707e-11	1.17266e-09	1.52446e-08	F10;C1galt1c1;Galnt9;Sumf1;B4galt4;Slc25a13;Galnt11;Fbxw4;Mgat2;Sec61g;Ssr4;Kifc3;Rft1;B3gnt8;Slc25a4;Rpl39;Gspt2;Pros1;Arsa;Sec61b;Fbxo6;Slc25a12;Galnt6;Tuba1a;Kif13a;Rpl10;Alg1;Rps25;Ddost;Edem2;Dpm3;St6galnac4;Rps14;Gmppa;Man1c1;Rps7;Hscb;Rps11;Rpl35a;Tubb6;Rpl32;Rps9;Rps28;Rps29;Rpl31;Arsi;Rps26;Rps15a;Rps17;Idh3g;Rpl38;St3gal2;Rps3;Pigh;Eif3f;Eif5a2;Rpl17;Rps19;Rpl18a;Eif3k;Rpl18;Dolk;Rpl24;…
REACTOME_METABOLISM_OF_RNA	83	244	8.68072e-10	8.24048e-08	1.15367e-06	Mapkapk2;Psmb8;Tnfsf13;Psma7;Psmb10;Psmb9;Rpl39;Gspt2;Psme1;Psme2;Rpl10;Rps25;Exosc5;Rps14;Rps7;Rps11;Rpl35a;Rpl32;Rps9;Rps28;Prkcd;Rps29;Rpl31;Rps26;Nup210;Rps15a;Rps17;Psmd8;Rpl38;Rps3;Psmb4;Rpl17;Psmb6;Rps19;Rpl18a;Rpl18;Rpl24;Rpl35;Rps24;Rps21;Rpl37a;Rpl11;Rpl23a;Uba52;Rpl10a;Fau;Rps13;Cnot8;Rpl36;Snrpb;Rpl13;Rplp2;Rpl12;Rpl37;Rpl19;Rps10;Rplp0;Rpl23;Rps20;Rps4x;Rps18;Rps23;Rpl27a;Psmb1;Rps5;…
NABA_MATRISOME	94	320	2.43578e-07	2.1581e-05	0.000323716	Lgals1;S100a10;Plxdc2;F13a1;Nrg1;F10;Fn1;Vwa5a;Plxnb2;S100a4;Fam20c;Angptl2;Sulf2;Plxnd1;Hpse;Anxa5;Clec4b1;Cst3;Anxa6;Tgfbi;Clec7a;Nov;Ctss;Emilin2;Ctsh;Clec2f;Plod3;Sema4a;Igfbp7;Ctsc;Ctsz;Lgals3;Cstb;Matn2;Tnfsf13;Anxa2;Ctsa;Col4a1;Adamts17;C1qtnf6;Col4a2;Emilin1;Sdc2;Ndnf;Ctsg;Mfge8;Cd109;Adam15;Clec12a;Nrg2;Ccl2;Igfbp4;Mmp19;Mmp28;Clec11a;Ltbp3;Megf8;Anxa4;Lamb2;Clec10a;Mfap3;Sema6b;Serpinb1…
KEGG_OTHER_GLYCAN_DEGRADATION	11	14	1.17269e-06	9.74064e-05	0.0015585	Hexb;Hexa;Manba;Glb1;Man2b1;Man2b2;Fuca2;Aga;Man2c1;Gba;Fuca1
NABA_MATRISOME_ASSOCIATED	71	239	4.81325e-06	0.000376283	0.0063968	Lgals1;S100a10;Plxdc2;F13a1;Nrg1;F10;Plxnb2;S100a4;Fam20c;Angptl2;Sulf2;Plxnd1;Hpse;Anxa5;Clec4b1;Cst3;Anxa6;Clec7a;Ctss;Ctsh;Clec2f;Plod3;Sema4a;Ctsc;Ctsz;Lgals3;Cstb;Tnfsf13;Anxa2;Ctsa;Adamts17;C1qtnf6;Sdc2;Ctsg;Cd109;Adam15;Clec12a;Nrg2;Ccl2;Mmp19;Mmp28;Clec11a;Megf8;Anxa4;Clec10a;Sema6b;Serpinb10;Serpinf1;Plau;Adamts10;Cst7;Plxdc1;Tnfsf15;Ctsb;Tnfsf8;Ccl3;Areg;Tgfb1;Cd209a;Ctsf;Adam23;Wnt11;S…
NABA_ECM_AFFILIATED	26	64	1.83433e-05	0.00135434	0.0243782	Lgals1;Plxdc2;Plxnb2;Plxnd1;Anxa5;Clec4b1;Anxa6;Clec7a;Clec2f;Sema4a;Lgals3;Anxa2;C1qtnf6;Sdc2;Clec12a;Clec11a;Anxa4;Clec10a;Sema6b;Plxdc1;Cd209a;Sdc3;Clec4g;Clec9a;Sema4c;Colec12
REACTOME_GLYCOSPHINGOLIPID_METABOLISM	14	26	3.40253e-05	0.00237998	0.0452197	Psap;Hexb;Hexa;Asah1;Gm2a;Sumf1;Ctsa;Glb1;Arsa;Smpd2;Asah2;Gba;Arsi;Smpd1
KEGG_ANTIGEN_PROCESSING_AND_PRESENTATION	20	46	4.45796e-05	0.00296232	0.0592463	Ctss;H2-DMa;Ifi30;Psme1;Psme2;H2-DMb1;Tap2;Ctsb;Tap1;H2-T23;B2m;Tapbp;H2-M3;Klrd1;Ciita;Cd74;H2-Ab1;H2-Eb1;Lgmn;H2-Aa
KEGG_GLYCOSPHINGOLIPID_BIOSYNTHESIS_GANGLIO_SERIES	9	13	6.24538e-05	0.00391057	0.0830011	Hexb;Hexa;Glb1;B4galnt1;St6galnac6;Slc33a1;St8sia1;St6galnac4;St3gal2
REACTOME_INTERFERON_GAMMA_SIGNALING	20	47	6.47348e-05	0.00391057	0.0860326	Irf5;Irf8;Ifngr1;Gbp3;Oas3;Ptpn6;Oas1a;Prkcd;Ifngr2;Irf9;Irf7;Gbp7;B2m;H2-M3;Icam1;Fcgr1;Ciita;Gbp5;H2-Eb1;H2-Aa
REACTOME_INTERFERON_ALPHA_BETA_SIGNALING	18	41	9.13398e-05	0.00527785	0.121391	Irf5;Irf8;Psmb8;Ifnar2;Tyk2;Oas3;Usp18;Ifitm1;Ifitm2;Ptpn6;Oas1a;Irf9;Irf7;Ifitm3;H2-M3;Mx1;Ifnar1;Ifi35
KEGG_SYSTEMIC_LUPUS_ERYTHEMATOSUS	29	89	0.000687487	0.0380696	0.91367	H2afy2;H2afy;H2-DMa;Ctsg;C1ra;H2afj;H2-DMb1;Hist1h3b;Fcgr2b;Hist1h2ai;Hist3h2bb-ps;Snrpb;Hist3h2a;Hist1h2bg;Hist1h2an;Hist2h2ab;Hist1h2be;Hist1h4h;Hist2h2ac;Hist2h2be;Fcgr1;Hist1h2ae;Hist1h2bp;Hist1h4a;H2-Ab1;Hist1h2bl;Cd40;H2-Eb1;H2-Aa
REACTOME_TRAFFICKING_AND_PROCESSING_OF_ENDOSOMAL_TLR	7	11	0.000937661	0.0475569	1	Ctss;Cnpy3;Unc93b1;Ctsb;Tlr9;Tlr3;Lgmn
KEGG_CYTOKINE_CYTOKINE_RECEPTOR_INTERACTION	40	137	0.000992551	0.0475569	1	Il6st;Ccr2;Met;Cx3cr1;Csf1r;Ifngr1;Ltbr;Il3ra;Relt;Tnfsf13;Ifnar2;Crlf2;Ccl2;Csf2ra;Tnfrsf13b;Tnfrsf1b;Acvr1;Il6ra;Il13ra1;Tnfrsf11a;Pdgfrb;Tnfsf15;Cd27;Ifngr2;Tnfsf8;Flt3;Ccl3;Tgfb1;Il10ra;Xcr1;Cxcl16;Tnfrsf12a;Bmpr2;Acvr2b;Tnfsf9;Ifnar1;Pdgfb;Ngfr;Cd40;Il12rb2
REACTOME_CYTOSOLIC_SULFONATION_OF_SMALL_MOLECULES	4	4	0.00099562	0.0475569	1	Papss2;Sult1a1;Papss1;Bpnt1
REACTOME_CHOLESTEROL_BIOSYNTHESIS	10	20	0.00100195	0.0475569	1	Fdps;Mvk;Mvd;Hmgcs1;Cyp51;Sqle;Dhcr24;Ebp;Fdft1;Tm7sf2
KEGG_GLYCOSAMINOGLYCAN_DEGRADATION	9	17	0.0010689	0.0489853	1	Hpse;Hexb;Hexa;Hgsnat;Sgsh;Glb1;Naglu;Gusb;Ids
REACTOME_ANTIGEN_PROCESSING_CROSS_PRESENTATION	22	65	0.00166356	0.0736957	1	Itgb5;Ctss;Psmb8;Psma7;Psmb10;Sec61g;Psmb9;Psme1;Sec61b;Psme2;Cyba;Tap2;Psmd8;Tap1;Psmb4;Psmb6;Uba52;B2m;Psmb1;H2-M3;Fcgr1;Mrc1
NABA_ECM_REGULATORS	28	91	0.00223246	0.0957079	1	F13a1;F10;Fam20c;Sulf2;Hpse;Cst3;Ctss;Ctsh;Plod3;Ctsc;Ctsz;Cstb;Ctsa;Adamts17;Ctsg;Cd109;Adam15;Mmp19;Mmp28;Serpinb10;Serpinf1;Plau;Adamts10;Cst7;Ctsb;Ctsf;Adam23;Plod2
KEGG_GLYCOSPHINGOLIPID_BIOSYNTHESIS_GLOBO_SERIES	5	7	0.00269677	0.112	1	Naga;Hexb;Hexa;St8sia1;St3gal2
KEGG_CELL_ADHESION_MOLECULES_CAMS	23	72	0.00304478	0.120323	1	Itgb7;Cd34;H2-DMa;Ncam2;Spn;Selplg;Sdc2;Alcam;Ptprf;H2-DMb1;Itga8;H2-T23;Neo1;H2-M3;Itga6;Sdc3;Icam1;L1cam;H2-Ab1;Cd40;H2-Eb1;Cadm3;H2-Aa
REACTOME_SPHINGOLIPID_METABOLISM	17	47	0.00315467	0.120323	1	Psap;Hexb;Hexa;Asah1;Gm2a;Sumf1;Acer3;Ctsa;Glb1;Arsa;Smpd2;Asah2;Gba;Arsi;Vapb;Smpd1;Cers5
REACTOME_HS_GAG_DEGRADATION	8	16	0.00325931	0.120323	1	Hpse;Sgsh;Glb1;Naglu;Sdc2;Gusb;Ids;Sdc3
REACTOME_INFLAMMASOMES	8	16	0.00325931	0.120323	1	P2rx7;Pycard;Casp1;Nlrp1a;Mefv;Bcl2;Aim2;Panx1
KEGG_TRYPTOPHAN_METABOLISM	10	24	0.00535408	0.192313	1	Maob;Aldh1b1;Echs1;Maoa;Haao;Hadh;Acat1;Aldh9a1;Kynu;Kmo
KEGG_STEROID_BIOSYNTHESIS	7	14	0.00593079	0.202103	1	Lipa;Cyp51;Sqle;Dhcr24;Ebp;Fdft1;Tm7sf2
KEGG_ASTHMA	7	14	0.00593079	0.202103	1	H2-DMa;Fcer1g;H2-DMb1;H2-Ab1;Cd40;H2-Eb1;H2-Aa
KEGG_INTESTINAL_IMMUNE_NETWORK_FOR_IGA_PRODUCTION	12	31	0.00711888	0.236525	1	Itgb7;H2-DMa;Ltbr;Tnfsf13;Tnfrsf13b;H2-DMb1;Tgfb1;Map3k14;H2-Ab1;Cd40;H2-Eb1;H2-Aa
NABA_ECM_GLYCOPROTEINS	18	56	0.00800668	0.259534	1	Fn1;Vwa5a;Tgfbi;Nov;Emilin2;Igfbp7;Matn2;Emilin1;Ndnf;Mfge8;Igfbp4;Ltbp3;Lamb2;Mfap3;Fbln1;Rspo1;Fgl2;Fndc7
REACTOME_METABOLISM_OF_LIPIDS_AND_LIPOPROTEINS	78	334	0.0088394	0.279704	1	Pld4;Psap;Cyp27a1;Idh1;Echs1;Fdps;Hsd3b7;Hexb;Ldlr;Hexa;Mboat1;Asah1;Gm2a;Sumf1;Pik3r6;Scarb1;Acer3;Rxra;Slc44a2;Ctsa;Acaa1a;Glb1;Acox3;Lpl;Pld2;Prkag2;Glipr1;Apob;Mvk;Arsa;Cds1;Tiam2;Abcd1;Mvd;Srd5a3;Pik3cd;Smpd2;Mtm1;Hsd17b4;Elovl6;Hmgcs1;Prkacb;Asah2;Cyp51;Sqle;Dhcr24;Ebp;Gba;Acads;Slc25a17;Srebf1;Med16;Hadh;Arsi;Hacl1;Acat1;Mtmr2;Pip5k1c;Vapb;Fdft1;Decr1;Prkab2;Inppl1;Smpd1;Med11;Pi4k2a;Cers5…
PID_RXR_VDR_PATHWAY	9	22	0.00936391	0.28941	1	Rarg;Rxra;Rara;Bcl2;Vdr;Srebf1;Rxrb;Tgfb1;Ncor2
KEGG_VALINE_LEUCINE_AND_ISOLEUCINE_DEGRADATION	14	40	0.0107018	0.304763	1	Aldh1b1;Echs1;Bckdha;Acaa1a;Hmgcs1;Ivd;Acad8;Acads;Hadh;Acat1;Dbt;Acadm;Aldh9a1;Oxct1
KEGG_AMINO_SUGAR_AND_NUCLEOTIDE_SUGAR_METABOLISM	14	40	0.0107018	0.304763	1	Hexb;Hexa;Hk2;Amdhd2;Cyb5r1;Uxs1;Renbp;Pgm2;Nagk;Galk2;Gmppa;Galt;Cmas;Npl
REACTOME_ABCA_TRANSPORTERS_IN_LIPID_HOMEOSTASIS	6	12	0.0108811	0.304763	1	Pex3;Abca2;Abcd1;Abca6;Pex19;Abca9
BIOCARTA_AMI_PATHWAY	4	6	0.0110072	0.304763	1	F10;Col4a1;Col4a2;Pros1
REACTOME_COMMON_PATHWAY	4	6	0.0110072	0.304763	1	F13a1;F10;Pros1;Thbd
KEGG_AUTOIMMUNE_THYROID_DISEASE	8	19	0.011595	0.306979	1	H2-DMa;H2-DMb1;H2-T23;H2-M3;H2-Ab1;Cd40;H2-Eb1;H2-Aa
KEGG_ALLOGRAFT_REJECTION	8	19	0.011595	0.306979	1	H2-DMa;H2-DMb1;H2-T23;H2-M3;H2-Ab1;Cd40;H2-Eb1;H2-Aa
REACTOME_INTERFERON_SIGNALING	33	122	0.0117802	0.306979	1	Irf5;Irf8;Psmb8;Ifngr1;Gbp3;Ifnar2;Tyk2;Oas3;Usp18;Ifitm1;Ifitm2;Ptpn6;Oas1a;Ube2e1;Prkcd;Ifngr2;Irf9;Nup210;Irf7;Gbp7;Ifitm3;Uba52;B2m;H2-M3;Icam1;Fcgr1;Mx1;Ciita;Ifnar1;Gbp5;H2-Eb1;Ifi35;H2-Aa
REACTOME_ER_PHAGOSOME_PATHWAY	17	54	0.0121691	0.311015	1	Psmb8;Psma7;Psmb10;Sec61g;Psmb9;Psme1;Sec61b;Psme2;Tap2;Psmd8;Tap1;Psmb4;Psmb6;Uba52;B2m;Psmb1;H2-M3
KEGG_BUTANOATE_METABOLISM	9	23	0.0130014	0.326015	1	Aldh1b1;Echs1;Aldh5a1;Hmgcs1;Acads;Hadh;Acat1;Aldh9a1;Oxct1
REACTOME_INNATE_IMMUNE_SYSTEM	45	180	0.013783	0.339215	1	Ccr2;P2rx7;Ly86;Ctss;Mapkapk2;Ticam2;Lgals3;Pycard;Dusp3;Casp1;Card9;Cnpy3;Nlrp1a;Mapkapk3;Unc93b1;Mefv;Pros1;Capza2;Bcl2;Ripk3;Ddost;Rps6ka1;Aim2;Tab1;Sike1;Ctsb;Irf7;Mef2a;Ikbkb;Map2k1;Sigirr;Irak1;Cfh;Rnf135;Cd180;Casp8;Uba52;Map2k6;Panx1;Dhx58;Zbp1;Tlr9;Ifih1;Tlr3;Lgmn
KEGG_BETA_ALANINE_METABOLISM	7	16	0.0142351	0.343971	1	Aldh1b1;Echs1;Mlycd;Acadm;Aldh9a1;Upb1;Sms
REACTOME_CYTOKINE_SIGNALING_IN_IMMUNE_SYSTEM	53	219	0.015707	0.372762	1	Socs2;Il6st;Irf5;Irf8;Psmb8;Ifngr1;Il3ra;Gbp3;Ifnar2;Tyk2;Casp1;Oas3;Usp18;Ifitm1;Csf2ra;Gab2;Cish;Ifitm2;Il6ra;Pik3cd;Ptpn6;Oas1a;Prkacb;Tab1;Tnip2;Ube2e1;Prkcd;Ifngr2;Irf9;Nup210;Irf7;Gbp7;Ikbkb;Map2k1;Inppl1;Irak1;Stat5b;Ifitm3;Uba52;Stat5a;B2m;H2-M3;Map2k6;Icam1;Fcgr1;Map3k8;Mx1;Ciita;Ifnar1;Gbp5;H2-Eb1;Ifi35;H2-Aa
REACTOME_PHASE1_FUNCTIONALIZATION_OF_COMPOUNDS	8	20	0.0163695	0.378331	1	Maob;Cyp27a1;Maoa;Tbxas1;Cyp4f13;Cyp2j6;Paox;Cyp51
REACTOME_HEPARAN_SULFATE_HEPARIN_HS_GAG_METABOLISM	11	31	0.0165111	0.378331	1	Hpse;Sgsh;Glb1;Naglu;Sdc2;Gusb;Glce;Ext2;Ids;Ndst2;Sdc3
REACTOME_G_BETA_GAMMA_SIGNALLING_THROUGH_PLC_BETA	6	13	0.0172095	0.387652	1	Plcb1;Gng10;Gng12;Gng2;Gnb2;Plcb3
NABA_CORE_MATRISOME	23	81	0.0185227	0.41021	1	Fn1;Vwa5a;Tgfbi;Nov;Emilin2;Igfbp7;Matn2;Col4a1;Col4a2;Emilin1;Ndnf;Mfge8;Igfbp4;Ltbp3;Lamb2;Mfap3;Col12a1;Fbln1;Rspo1;Col6a5;Fgl2;Fndc7;Col23a1
BIOCARTA_PLATELETAPP_PATHWAY	3	4	0.0194456	0.41021	1	Col4a1;Col4a2;Plau
REACTOME_ENDOSOMAL_VACUOLAR_PATHWAY	3	4	0.0194456	0.41021	1	Ctss;B2m;H2-M3
REACTOME_KERATAN_SULFATE_DEGRADATION	3	4	0.0194456	0.41021	1	Hexb;Hexa;Glb1
REACTOME_CYTOCHROME_P450_ARRANGED_BY_SUBSTRATE_TYPE	5	10	0.0201855	0.419164	1	Cyp27a1;Tbxas1;Cyp4f13;Cyp2j6;Cyp51
KEGG_VIRAL_MYOCARDITIS	13	40	0.0214088	0.437727	1	H2-DMa;Bid;H2-DMb1;Sgcb;H2-T23;Casp8;H2-M3;Abl1;Icam1;H2-Ab1;Cd40;H2-Eb1;H2-Aa
KEGG_GRAFT_VERSUS_HOST_DISEASE	8	21	0.0224122	0.444564	1	H2-DMa;H2-DMb1;H2-T23;H2-M3;Klrd1;H2-Ab1;H2-Eb1;H2-Aa
REACTOME_G_PROTEIN_BETA_GAMMA_SIGNALLING	8	21	0.0224122	0.444564	1	Plcb1;Gng10;Pik3r6;Gng12;Gng2;Gnb2;Plcb3;Akt3
REACTOME_POTASSIUM_CHANNELS	9	24	0.0266714	0.51797	1	Kcnq3;Gng10;Kcnab2;Gng12;Kcnk6;Gng2;Gnb2;Kcna3;Kcng1
REACTOME_NUCLEOTIDE_BINDING_DOMAIN_LEUCINE_RICH_REPEAT_CONTAINING_RECEPTOR_NLR_SIGNALING_PATHWAYS	14	44	0.0268923	0.51797	1	P2rx7;Pycard;Casp1;Card9;Nlrp1a;Mefv;Bcl2;Aim2;Tab1;Ikbkb;Irak1;Casp8;Map2k6;Panx1
REACTOME_PEROXISOMAL_LIPID_METABOLISM	7	18	0.0285899	0.542799	1	Idh1;Acaa1a;Acox3;Abcd1;Hsd17b4;Slc25a17;Hacl1
REACTOME_CASPASE_MEDIATED_CLEAVAGE_OF_CYTOSKELETAL_PROTEINS	5	11	0.0316789	0.57673	1	Vim;Plec;Dbnl;Casp8;Casp6
REACTOME_REGULATION_OF_IFNA_SIGNALING	5	11	0.0316789	0.57673	1	Ifnar2;Tyk2;Usp18;Ptpn6;Ifnar1
REACTOME_THE_NLRP3_INFLAMMASOME	5	11	0.0316789	0.57673	1	P2rx7;Pycard;Casp1;Mefv;Panx1
KEGG_PEROXISOME	19	67	0.0352774	0.633563	1	Idh1;Acaa1a;Acox3;Mvk;Mlycd;Decr2;Pex3;Abcd1;Idh2;Prdx1;Paox;Hsd17b4;Pex19;Slc25a17;Gstk1;Hacl1;Pex11b;Pex14;Sod1
KEGG_SULFUR_METABOLISM	4	8	0.0380369	0.665146	1	Papss2;Sult1a1;Papss1;Bpnt1
BIOCARTA_INTRINSIC_PATHWAY	4	8	0.0380369	0.665146	1	F10;Col4a1;Col4a2;Pros1
PID_RAC1_REG_PATHWAY	11	34	0.0395093	0.681921	1	Trio;Chn2;Dock1;Arhgap9;Rasgrf2;Eps8;Tiam1;Tiam2;Racgap1;Arhgef6;Prex1
REACTOME_PYRIMIDINE_CATABOLISM	3	5	0.0422071	0.71004	1	Nt5c;Upb1;Nt5m
REACTOME_TRYPTOPHAN_CATABOLISM	3	5	0.0422071	0.71004	1	Haao;Kynu;Kmo
REACTOME_ABC_FAMILY_PROTEINS_MEDIATED_TRANSPORT	8	22	0.0433111	0.719506	1	Pex3;Abca2;Abcd1;Abca6;Pex19;Abca4;Abcc1;Abca9
PID_GMCSF_PATHWAY	11	35	0.0444954	0.730054	1	Irf8;Ccl2;Csf2ra;Gab2;Cish;Prkacb;Ikbkb;Map2k1;Stat5b;Pim1;Stat5a
KEGG_GLYCOSPHINGOLIPID_BIOSYNTHESIS_LACTO_AND_NEOLACTO_SERIES	5	12	0.0465345	0.736242	1	Fut7;Fut4;B4galt4;St8sia1;St3gal4
BIOCARTA_RANKL_PATHWAY	5	12	0.0465345	0.736242	1	Ifnar2;Tnfrsf11a;Nfkb1;Irf9;Ifnar1
PID_WNT_SIGNALING_PATHWAY	5	12	0.0465345	0.736242	1	Lrp5;Igfbp4;Fzd1;Kremen1;Rspo1
KEGG_O_GLYCAN_BIOSYNTHESIS	6	16	0.0498465	0.752795	1	C1galt1c1;Galnt9;Galnt11;Galnt6;St3gal2;Galnt10
BIOCARTA_TID_PATHWAY	6	16	0.0498465	0.752795	1	Ifngr1;Tnfrsf1b;Nfkb1;Ifngr2;Ikbkb;Tax1bp3
REACTOME_PTM_GAMMA_CARBOXYLATION_HYPUSINE_FORMATION_AND_ARYLSULFATASE_ACTIVATION	6	16	0.0498465	0.752795	1	F10;Sumf1;Pros1;Arsa;Arsi;Eif5a2
REACTOME_ENOS_ACTIVATION_AND_REGULATION	6	16	0.0498465	0.752795	1	Nostrin;Zdhhc21;Nos3;Pts;Nosip;Gch1

## Sheet: DF_vs_W_up
	hits	pathway_size	p.value	p.adj.fdr	p.adj.bonforroni	Genes_in_pathway
KEGG_LYSOSOME	58	111	3.94766e-15	5.24644e-12	5.24644e-12	Naga;Psap;Npc2;Hexb;Lamp1;Hexa;Manba;Napsa;Ctss;Lipa;Asah1;Gm2a;Ctsh;Sumf1;Cd68;Dnase2a;Hgsnat;Ctsc;Ctsz;Pla2g15;Ctsa;Nagpa;Sgsh;Glb1;Naglu;Ppt1;Ctsg;Man2b1;Gusb;Arsa;Cln5;Abca2;Atp6v0b;Tcirg1;M6pr;Laptm4a;Slc17a5;Clta;Ap1s2;Lamp2;Ppt2;Aga;Ctns;Gba;Gaa;Galns;Ctsb;Gnptab;Fuca1;Ap3s1;Sort1;Gga1;Laptm4b;Ids;Atp6ap1;Scarb2;Smpd1;Ap1s1
NABA_MATRISOME	100	320	1.55789e-07	0.000103522	0.000207044	Lgals1;S100a10;Plxdc2;F13a1;Nrg1;F10;Fn1;Vwa5a;Plxnb2;S100a4;Fam20c;Angptl2;Sulf2;Plxnd1;Hpse;Anxa5;Clec4b1;Cst3;Anxa6;Tgfbi;Clec7a;Nov;Ctss;Emilin2;Ctsh;Clec2f;Plod3;Sema4a;Igfbp7;Ctsc;Ctsz;Lgals3;Cstb;Matn2;Tnfsf13;Anxa2;Ctsa;Col4a1;Adamts17;C1qtnf6;Col4a2;Emilin1;Sdc2;Ndnf;Ctsg;Mfge8;Cd109;Adam15;Clec12a;Nrg2;Ccl2;Igfbp4;Mmp19;Mmp28;Clec11a;Ltbp3;Megf8;Anxa4;Nrg4;S100a1;Lamb2;Clec10a;Mfap3;Sem…
KEGG_OTHER_GLYCAN_DEGRADATION	11	14	2.46215e-06	0.00109073	0.00327219	Hexb;Hexa;Manba;Glb1;Man2b1;Man2b2;Fuca2;Aga;Man2c1;Gba;Fuca1
NABA_MATRISOME_ASSOCIATED	75	239	4.0336e-06	0.00134016	0.00536066	Lgals1;S100a10;Plxdc2;F13a1;Nrg1;F10;Plxnb2;S100a4;Fam20c;Angptl2;Sulf2;Plxnd1;Hpse;Anxa5;Clec4b1;Cst3;Anxa6;Clec7a;Ctss;Ctsh;Clec2f;Plod3;Sema4a;Ctsc;Ctsz;Lgals3;Cstb;Tnfsf13;Anxa2;Ctsa;Adamts17;C1qtnf6;Sdc2;Ctsg;Cd109;Adam15;Clec12a;Nrg2;Ccl2;Mmp19;Mmp28;Clec11a;Megf8;Anxa4;Nrg4;S100a1;Clec10a;Sema6b;Serpinb10;Serpinf1;Plau;Adamts10;Cst7;Plxdc1;Muc13;S100a13;Anxa7;S100a6;Tnfsf15;Hgf;Gpc1;Ctsb;T…
KEGG_PEROXISOME	28	67	1.56355e-05	0.00415592	0.0207796	Idh1;Acaa1a;Acox3;Mvk;Mlycd;Decr2;Pex3;Abcd1;Idh2;Abcd2;Prdx1;Phyh;Paox;Pex7;Hsd17b4;Pex2;Pex19;Slc25a17;Prdx5;Gstk1;Hacl1;Pex11b;Pex14;Scp2;Agps;Sod1;Pxmp4;Acot8
REACTOME_METABOLISM_OF_LIPIDS_AND_LIPOPROTEINS	94	334	5.15493e-05	0.0100365	0.068509	Pld4;Psap;Cyp27a1;Idh1;Echs1;Fdps;Hsd3b7;Hexb;Ldlr;Hexa;Mboat1;Asah1;Gm2a;Sumf1;Pik3r6;Scarb1;Acer3;Rxra;Slc44a2;Ctsa;Acaa1a;Glb1;Acox3;Lpl;Pld2;Prkag2;Glipr1;Apob;Mvk;Arsa;Cds1;Tiam2;Abcd1;P4hb;Mvd;Phyh;Srd5a3;Pik3cd;Sphk2;Smpd2;Mtm1;Mboat7;Hsd17b4;Elovl6;Hmgcs1;Vapa;Prkacb;Asah2;Cyp51;Esrra;Hsd17b7;Sqle;Dhcr24;Chpt1;Tnfrsf21;Ebp;Gba;Acly;Acads;Slc25a17;Srebf1;Fig4;Med16;Ocrl;Hadh;Arsi;Elovl5;Ms…
REACTOME_SPHINGOLIPID_METABOLISM	21	47	5.28636e-05	0.0100365	0.0702557	Psap;Hexb;Hexa;Asah1;Gm2a;Sumf1;Acer3;Ctsa;Glb1;Arsa;Sphk2;Smpd2;Vapa;Asah2;Gba;Arsi;Vapb;Sptlc2;Sptlc1;Kdsr;Smpd1
NABA_ECM_AFFILIATED	26	64	7.39788e-05	0.0114612	0.0983178	Lgals1;Plxdc2;Plxnb2;Plxnd1;Anxa5;Clec4b1;Anxa6;Clec7a;Clec2f;Sema4a;Lgals3;Anxa2;C1qtnf6;Sdc2;Clec12a;Clec11a;Anxa4;Clec10a;Sema6b;Plxdc1;Muc13;Anxa7;Gpc1;Clec4a2;Cd209a;Anxa3
REACTOME_GLYCOSPHINGOLIPID_METABOLISM	14	26	7.7615e-05	0.0114612	0.10315	Psap;Hexb;Hexa;Asah1;Gm2a;Sumf1;Ctsa;Glb1;Arsa;Smpd2;Asah2;Gba;Arsi;Smpd1
REACTOME_PEROXISOMAL_LIPID_METABOLISM	11	18	0.000100634	0.0133743	0.133743	Idh1;Acaa1a;Acox3;Abcd1;Phyh;Hsd17b4;Slc25a17;Hacl1;Scp2;Agps;Acot8
REACTOME_SRP_DEPENDENT_COTRANSLATIONAL_PROTEIN_TARGETING_TO_MEMBRANE	35	101	0.000189203	0.0228591	0.251451	Sec61g;Ssr4;Rpl39;Sec61b;Rpl10;Rps25;Ddost;Rps14;Rpn2;Rps7;Rps11;Rpl35a;Rpl32;Rps9;Rps28;Rps29;Rpl31;Rps26;Rps15a;Rps17;Ssr2;Rpl38;Rps3;Rpl17;Rpn1;Rps19;Rpl18a;Rpl18;Spcs1;Rpl24;Rpl35;Rps24;Rps21;Rpl37a;Rpl11
KEGG_ALZHEIMERS_DISEASE	43	133	0.000225401	0.0249631	0.299558	Capn2;Plcb1;Lrp1;Ern1;Cacna1d;Lpl;App;Aph1a;Bid;Ndufa6;Cacna1f;Bace1;Cox4i1;Cox7b;Cox7a2;Bad;Ndufb6;Ndufs2;Plcb3;Cox7a2l;Ndufb3;Cycs;Ncstn;Ndufv3;Atp5c1;Ndufs4;Atf6;Ndufa7;Sdhc;Atp5g2;Ndufs8;Ndufb2;Cox8a;Uqcrq;Casp7;Apoe;Uqcrb;Tnfrsf1a;Casp8;Itpr1;Ndufa1;Mapk3;Ndufb8
KEGG_STEROID_BIOSYNTHESIS	9	14	0.000260801	0.0266619	0.346605	Lipa;Soat1;Cyp51;Hsd17b7;Sqle;Dhcr24;Ebp;Msmo1;Fdft1
KEGG_GLYCOSAMINOGLYCAN_DEGRADATION	10	17	0.000327546	0.0302263	0.435309	Hpse;Hexb;Hexa;Hgsnat;Sgsh;Glb1;Naglu;Gusb;Galns;Ids
KEGG_GALACTOSE_METABOLISM	11	20	0.000363899	0.0302263	0.483621	Hk2;Glb1;Pgm2;Pfkp;Galk2;Galt;Gaa;Pfkl;Hk3;B4galt1;Galk1
REACTOME_CHOLESTEROL_BIOSYNTHESIS	11	20	0.000363899	0.0302263	0.483621	Fdps;Mvk;Mvd;Hmgcs1;Cyp51;Hsd17b7;Sqle;Dhcr24;Ebp;Msmo1;Fdft1
PID_RAC1_REG_PATHWAY	15	34	0.000724686	0.0561876	0.963107	Trio;Chn2;Dock1;Arhgap9;Rasgrf2;Eps8;Tiam1;Tiam2;Racgap1;Def6;Vav1;Arhgef6;Vav3;Prex1;Abr
KEGG_AMINO_SUGAR_AND_NUCLEOTIDE_SUGAR_METABOLISM	17	40	0.000761006	0.0561876	1	Hexb;Hexa;Hk2;Amdhd2;Cyb5r1;Uxs1;Renbp;Pgm2;Gnpnat1;Nagk;Galk2;Gmppa;Chit1;Galt;Cmas;Hk3;Galk1
KEGG_GLYCOSPHINGOLIPID_BIOSYNTHESIS_GANGLIO_SERIES	8	13	0.000892713	0.0569764	1	Hexb;Hexa;Glb1;B4galnt1;St6galnac6;Slc33a1;St6galnac4;St3gal2
REACTOME_G_BETA_GAMMA_SIGNALLING_THROUGH_PLC_BETA	8	13	0.000892713	0.0569764	1	Plcb1;Gng10;Gngt2;Gng12;Gng2;Gnb2;Gnb5;Plcb3
KEGG_RIBOSOME	28	81	0.000928227	0.0569764	1	Rpl39;Rpl10;Rps25;Rps7;Rps11;Rpl35a;Rpl32;Rps9;Rps28;Rps29;Rpl31;Rps26;Rps15a;Rps17;Rpl38;Rps3;Rpl36al;Rpl17;Rps19;Rpl18a;Rpl18;Rpl24;Rpl35;Rps24;Rps21;Rpl37a;Rpl11;Rps27l
KEGG_SULFUR_METABOLISM	6	8	0.000943176	0.0569764	1	Papss2;Sult1a1;Papss1;Bpnt1;Chst12;Chst13
REACTOME_INFLAMMASOMES	9	16	0.00102866	0.0594389	1	P2rx7;Pycard;Casp1;Nlrp1a;App;Mefv;Bcl2;Aim2;Pstpip1
REACTOME_SYNTHESIS_OF_BILE_ACIDS_AND_BILE_SALTS_VIA_7ALPHA_HYDROXYCHOLESTEROL	5	6	0.00127359	0.0674995	1	Cyp27a1;Hsd3b7;Hsd17b4;Scp2;Acot8
BIOCARTA_PLATELETAPP_PATHWAY	4	4	0.00132395	0.0674995	1	Col4a1;Col4a2;App;Plau
REACTOME_CYTOSOLIC_SULFONATION_OF_SMALL_MOLECULES	4	4	0.00132395	0.0674995	1	Papss2;Sult1a1;Papss1;Bpnt1
REACTOME_PEPTIDE_CHAIN_ELONGATION	27	79	0.00137132	0.0674995	1	Rpl39;Rpl10;Rps25;Rps14;Rps7;Rps11;Rpl35a;Rpl32;Rps9;Rps28;Rps29;Rpl31;Rps26;Rps15a;Rps17;Rpl38;Rps3;Rpl17;Rps19;Rpl18a;Rpl18;Rpl24;Rpl35;Rps24;Rps21;Rpl37a;Rpl11
NABA_ECM_GLYCOPROTEINS	21	56	0.00166467	0.0790126	1	Fn1;Vwa5a;Tgfbi;Nov;Emilin2;Igfbp7;Matn2;Emilin1;Ndnf;Mfge8;Igfbp4;Ltbp3;Lamb2;Mfap3;Mgp;Lama5;Fbln1;Rspo1;Spp1;Svep1;Fbn1
NABA_ECM_REGULATORS	30	91	0.00178245	0.0816852	1	F13a1;F10;Fam20c;Sulf2;Hpse;Cst3;Ctss;Ctsh;Plod3;Ctsc;Ctsz;Cstb;Ctsa;Adamts17;Ctsg;Cd109;Adam15;Mmp19;Mmp28;Serpinb10;Serpinf1;Plau;Adamts10;Cst7;Ctsb;Egln3;Adam19;Elane;Adamtsl3;P3h3
KEGG_SPHINGOLIPID_METABOLISM	12	27	0.0022643	0.100308	1	Asah1;Acer3;Glb1;Arsa;Sphk2;Smpd2;Asah2;Gba;Sptlc2;Sptlc1;Kdsr;Smpd1
REACTOME_LYSOSOME_VESICLE_BIOGENESIS	10	21	0.00281731	0.113473	1	Dnase2a;Ctsz;M6pr;Clta;Ap1s2;Txndc5;Vamp8;Arf1;Bloc1s1;Ap1s1
REACTOME_G_PROTEIN_BETA_GAMMA_SIGNALLING	10	21	0.00281731	0.113473	1	Plcb1;Gng10;Pik3r6;Gngt2;Gng12;Gng2;Gnb2;Gnb5;Akt1;Plcb3
PID_WNT_SIGNALING_PATHWAY	7	12	0.00293423	0.113473	1	Lrp5;Igfbp4;Fzd4;Fzd1;Atp6ap2;Kremen1;Rspo1
REACTOME_ABCA_TRANSPORTERS_IN_LIPID_HOMEOSTASIS	7	12	0.00293423	0.113473	1	Pex3;Abca2;Abcd1;Abcd2;Abca6;Pex19;Abca7
PID_CERAMIDE_PATHWAY	17	44	0.00298837	0.113473	1	Asah1;Map4k4;Bid;Bcl2;Sphk2;Nfkb1;Prkra;Akt1;Bad;Prkcd;Cycs;Map2k1;Tradd;Smpd1;Tnfrsf1a;Casp8;Mapk3
REACTOME_SYNTHESIS_OF_BILE_ACIDS_AND_BILE_SALTS	5	7	0.00375362	0.138571	1	Cyp27a1;Hsd3b7;Hsd17b4;Scp2;Acot8
BIOCARTA_CERAMIDE_PATHWAY	10	22	0.00429114	0.146229	1	Bcl2;Nfkb1;Bad;Cycs;Map2k1;Tradd;Smpd1;Tnfrsf1a;Casp8;Mapk3
REACTOME_LATENT_INFECTION_OF_HOMO_SAPIENS_WITH_MYCOBACTERIUM_TUBERCULOSIS	10	22	0.00429114	0.146229	1	Atp6v0b;Tcirg1;Atp6v1b2;Cyba;Nos3;Ncf4;Atp6v1f;Atp6v1a;Atp6v0e;Cybb
REACTOME_ABC_FAMILY_PROTEINS_MEDIATED_TRANSPORT	10	22	0.00429114	0.146229	1	Pex3;Abca2;Abcd1;Abcd2;Abca6;Pex19;Abcc4;Abca7;Abca4;Abcc1
REACTOME_ALPHA_LINOLENIC_ACID_ALA_METABOLISM	6	10	0.00497267	0.161187	1	Acaa1a;Abcd1;Hsd17b4;Elovl5;Scp2;Acot8
REACTOME_ADVANCED_GLYCOSYLATION_ENDPRODUCT_RECEPTOR_SIGNALING	6	10	0.00497267	0.161187	1	Lgals3;App;Capza2;Ddost;Prkcsh;Mapk3
REACTOME_HS_GAG_DEGRADATION	8	16	0.00517032	0.163604	1	Hpse;Sgsh;Glb1;Naglu;Sdc2;Gusb;Gpc1;Ids
REACTOME_INHIBITION_OF_INSULIN_SECRETION_BY_ADRENALINE_NORADRENALINE	7	13	0.005316	0.164302	1	Gng10;Gngt2;Gng12;Gng2;Cacnb2;Gnb2;Gnb5
REACTOME_3_UTR_MEDIATED_TRANSLATIONAL_REGULATION	30	98	0.00621415	0.184321	1	Rpl39;Rpl10;Rps25;Rps14;Rps7;Rps11;Rpl35a;Rpl32;Rps9;Rps28;Rps29;Rpl31;Rps26;Rps15a;Rps17;Rpl38;Rps3;Eif3f;Rpl17;Rps19;Rpl18a;Eif4h;Eif3k;Rpl18;Rpl24;Rpl35;Rps24;Rps21;Rpl37a;Rpl11
REACTOME_G_ALPHA1213_SIGNALLING_EVENTS	20	58	0.00634882	0.184321	1	Trio;Gng10;Rasgrf2;Tiam1;Gngt2;Gng12;Tiam2;Gng2;Gnb2;Vav1;Gnb5;Arhgef6;Vav3;Rhob;Prex1;Cdc42;Arhgef3;Fgd2;Abr;Fgd1
REACTOME_NUCLEOTIDE_BINDING_DOMAIN_LEUCINE_RICH_REPEAT_CONTAINING_RECEPTOR_NLR_SIGNALING_PATHWAYS	16	44	0.00637981	0.184321	1	P2rx7;Pycard;Casp1;Card9;Nlrp1a;App;Mefv;Bcl2;Aim2;Tab1;Nod1;Ikbkb;Irak1;Pstpip1;Casp8;Ikbkg
KEGG_VALINE_LEUCINE_AND_ISOLEUCINE_DEGRADATION	15	40	0.00714515	0.202041	1	Aldh1b1;Echs1;Bckdha;Acaa1a;Hmgcs1;Ivd;Acad8;Acads;Hadh;Acadsb;Acat1;Auh;Dbt;Pcca;Mccc2
REACTOME_BIOLOGICAL_OXIDATIONS	18	52	0.00732622	0.202845	1	Papss2;Maob;Cyp27a1;Maoa;Tbxas1;Cndp2;Gsto1;Cyp4f13;Sult1a1;Papss1;Cyp2j6;Paox;Bpnt1;Gstm4;Gstm1;Cyp51;Ugt1a6a;Mgst1
KEGG_GLYCINE_SERINE_AND_THREONINE_METABOLISM	8	17	0.00815068	0.214808	1	Maob;Maoa;Gcat;Gamt;Chdh;Shmt1;Alas1;Phgdh
REACTOME_BRANCHED_CHAIN_AMINO_ACID_CATABOLISM	8	17	0.00815068	0.214808	1	Bckdha;Ivd;Acad8;Acadsb;Acat1;Auh;Dbt;Mccc2
REACTOME_TRANSLATION	39	137	0.00824319	0.214808	1	Sec61g;Ssr4;Rpl39;Gspt2;Sec61b;Rpl10;Rps25;Ddost;Rps14;Rpn2;Rps7;Rps11;Rpl35a;Rpl32;Rps9;Rps28;Rps29;Rpl31;Rps26;Rps15a;Rps17;Ssr2;Rpl38;Rps3;Eif3f;Rpl17;Rpn1;Rps19;Rpl18a;Eif4h;Eif3k;Rpl18;Spcs1;Rpl24;Rpl35;Rps24;Rps21;Rpl37a;Rpl11
REACTOME_BILE_ACID_AND_BILE_SALT_METABOLISM	5	8	0.00843769	0.215648	1	Cyp27a1;Hsd3b7;Hsd17b4;Scp2;Acot8
SA_MMP_CYTOKINE_CONNECTION	7	14	0.00889675	0.218173	1	Spn;Tnfrsf1b;Il6ra;Tnfsf8;Tnfrsf1a;Tgfb1;Tnfrsf8
REACTOME_INHIBITION_OF_VOLTAGE_GATED_CA2_CHANNELS_VIA_GBETA_GAMMA_SUBUNITS	6	11	0.00918408	0.218173	1	Gng10;Gngt2;Gng12;Gng2;Gnb2;Kcnj2
REACTOME_THE_NLRP3_INFLAMMASOME	6	11	0.00918408	0.218173	1	P2rx7;Pycard;Casp1;App;Mefv;Pstpip1
KEGG_OXIDATIVE_PHOSPHORYLATION	29	97	0.00919315	0.218173	1	Atp6v0b;Tcirg1;Ndufa6;Atp6v1b2;Cox4i1;Cox7b;Atp6v1f;Cox7a2;Ndufb6;Ndufs2;Cox7a2l;Atp6v1a;Ndufb3;Atp6v0e;Ndufv3;Atp5c1;Ndufs4;Ndufa7;Atp6ap1;Sdhc;Atp5l;Atp5g2;Ndufs8;Ndufb2;Cox8a;Uqcrq;Uqcrb;Ndufa1;Ndufb8
NABA_CORE_MATRISOME	25	81	0.0101442	0.23652	1	Fn1;Vwa5a;Tgfbi;Nov;Emilin2;Igfbp7;Matn2;Col4a1;Col4a2;Emilin1;Ndnf;Mfge8;Igfbp4;Ltbp3;Lamb2;Mfap3;Mgp;Col12a1;Lama5;Fbln1;Rspo1;Col3a1;Spp1;Svep1;Fbn1
KEGG_DRUG_METABOLISM_CYTOCHROME_P450	9	21	0.0105564	0.240937	1	Maob;Maoa;Gsto1;Gstm4;Gstm1;Ugt1a6a;Aldh3b1;Gstk1;Mgst1
PID_UPA_UPAR_PATHWAY	11	27	0.0108775	0.240937	1	Lrp1;Itgb5;Fn1;Dock1;Ctsg;Gpld1;Pdgfrb;Plau;Hgf;Elane;Tgfb1
PID_SYNDECAN_1_PATHWAY	11	27	0.0108775	0.240937	1	Met;Hpse;Col4a1;Cask;Col12a1;Ppib;Lama5;Hgf;Col3a1;Mapk3;Tgfb1
REACTOME_G_BETA_GAMMA_SIGNALLING_THROUGH_PI3KGAMMA	8	18	0.0122523	0.266939	1	Gng10;Pik3r6;Gngt2;Gng12;Gng2;Gnb2;Gnb5;Akt1
REACTOME_INNATE_IMMUNE_SYSTEM	48	180	0.012613	0.26838	1	Ccr2;P2rx7;Ly86;Ctss;Mapkapk2;Ticam2;Lgals3;Pycard;Dusp3;Casp1;Card9;Cnpy3;Nlrp1a;Mapkapk3;Unc93b1;App;Mefv;Pros1;Capza2;Ikbke;Bcl2;Dusp7;Ripk3;Ddost;Rps6ka1;Aim2;Tab1;Myd88;Sike1;Nod1;Ctsb;Plcg2;Mef2a;Mapk7;Ikbkb;Map2k1;Sigirr;C3;Irak1;Prkcsh;Cfh;Rnf135;Pstpip1;Irak4;Cd180;Casp8;Ikbkg;Mapk3
REACTOME_FORMATION_OF_THE_TERNARY_COMPLEX_AND_SUBSEQUENTLY_THE_43S_COMPLEX	16	46	0.0127606	0.26838	1	Rps25;Rps14;Rps7;Rps11;Rps9;Rps28;Rps29;Rps26;Rps15a;Rps17;Rps3;Eif3f;Rps19;Eif3k;Rps24;Rps21
REACTOME_RESPIRATORY_ELECTRON_TRANSPORT	20	61	0.0129243	0.26838	1	Ndufa6;Cox4i1;Cox7b;Ndufb6;Ndufs2;Cox7a2l;Ndufb3;Cycs;Ndufv3;Ndufs4;Ndufa7;Sdhc;Ndufs8;Ndufb2;Cox8a;Uqcrq;Ndufa13;Uqcrb;Ndufa1;Ndufb8
KEGG_PRIMARY_BILE_ACID_BIOSYNTHESIS	4	6	0.0142841	0.279171	1	Cyp27a1;Hsd3b7;Hsd17b4;Scp2
BIOCARTA_AMI_PATHWAY	4	6	0.0142841	0.279171	1	F10;Col4a1;Col4a2;Pros1
BIOCARTA_VITCB_PATHWAY	4	6	0.0142841	0.279171	1	Col4a1;Col4a2;P4hb;Slc23a2
REACTOME_COMMON_PATHWAY	4	6	0.0142841	0.279171	1	F13a1;F10;Pros1;Thbd
REACTOME_GLUCAGON_TYPE_LIGAND_RECEPTORS	6	12	0.0154339	0.288897	1	Gng10;Gngt2;Gng12;Gng2;Gnb2;Gnb5
REACTOME_PROSTACYCLIN_SIGNALLING_THROUGH_PROSTACYCLIN_RECEPTOR	6	12	0.0154339	0.288897	1	Gng10;Gngt2;Gng12;Gng2;Gnb2;Gnb5
REACTOME_INWARDLY_RECTIFYING_K_CHANNELS	6	12	0.0154339	0.288897	1	Gng10;Gngt2;Gng12;Gng2;Gnb2;Kcnj2
REACTOME_CLASS_B_2_SECRETIN_FAMILY_RECEPTORS	10	25	0.0174666	0.321975	1	Ramp1;Gng10;Gngt2;Gng12;Fzd4;Gng2;Gnb2;Fzd1;Gnb5;Smo
REACTOME_ACTIVATION_OF_KAINATE_RECEPTORS_UPON_GLUTAMATE_BINDING	8	19	0.0176856	0.321975	1	Plcb1;Gng10;Gngt2;Gng12;Gng2;Gnb2;Gnb5;Plcb3
REACTOME_SIGNALING_BY_RHO_GTPASES	26	88	0.0195602	0.347418	1	Arhgap31;Trio;Chn2;Rasgrf2;Tiam1;Tiam2;Racgap1;Arhgap28;Arhgap26;Depdc7;Arhgap15;Vav1;Arhgap22;Arhgef6;Vav3;Rhob;Ocrl;Ophn1;Prex1;Arhgap30;Stard8;Cdc42;Arhgef3;Fgd2;Abr;Fgd1
REACTOME_POST_TRANSLATIONAL_PROTEIN_MODIFICATION	37	136	0.0206237	0.347418	1	F10;C1galt1c1;Galnt9;Sumf1;B4galt4;Galnt11;Mgat2;Rft1;B3gnt8;Pros1;Arsa;Gnpnat1;Galnt6;Alg1;Ddost;Edem2;Dpm3;Fut8;St6galnac4;Gmppa;Rpn2;Man1c1;Muc13;Mcfd2;Arsi;Pigs;St3gal2;Pigh;Eif5a2;Sec31a;Pigt;Rpn1;Prkcsh;Pigx;Alg5;B4galt1;Dolk
KEGG_OLFACTORY_TRANSDUCTION	7	16	0.020813	0.347418	1	Guca1a;Prkx;Prkacb;Camk2g;Cngb1;Arrb2;Camk2b
REACTOME_ENOS_ACTIVATION_AND_REGULATION	7	16	0.020813	0.347418	1	Nostrin;Zdhhc21;Nos3;Lypla1;Akt1;Spr;Pts
REACTOME_GLYCOSAMINOGLYCAN_METABOLISM	21	69	0.0208337	0.347418	1	Hpse;Hexb;Hexa;B4galt4;Dse;Sgsh;Glb1;Naglu;Sdc2;Gusb;Glce;Ext2;Chst12;Chst13;Gpc1;Csgalnact2;B3galt6;St3gal2;Ids;B4galt1;Chpf2
REACTOME_METABOLISM_OF_PROTEINS	87	363	0.020902	0.347418	1	F10;C1galt1c1;Galnt9;Sumf1;B4galt4;Slc25a13;Galnt11;Fbxw4;Mgat2;Sec61g;Ssr4;Kifc3;Rft1;B3gnt8;Slc25a4;Rpl39;Gspt2;Pros1;Arsa;Sec61b;Fbxo6;Gnpnat1;Slc25a12;Galnt6;Tuba1a;Kif13a;Rpl10;Alg1;Rps25;Ddost;Edem2;Dpm3;Fut8;St6galnac4;Rps14;Gmppa;Rpn2;Man1c1;Rps7;Hscb;Rps11;Rpl35a;Muc13;Tubb6;Mcfd2;Rpl32;Rps9;Rps28;Rps29;Rpl31;Arsi;Rps26;Pigs;Rps15a;Rps17;Idh3g;Ssr2;Rpl38;St3gal2;Rps3;Pigh;Eif3f;Eif5a2;Se…
REACTOME_G_ALPHA_Z_SIGNALLING_EVENTS	10	26	0.0209131	0.347418	1	Gng10;Gngt2;Gng12;Gng2;Gnb2;Gnb5;Rgs19;Adcy7;Prkcd;Prkch
REACTOME_TRANS_GOLGI_NETWORK_VESICLE_BUDDING	17	53	0.0218752	0.358915	1	Dnase2a;Ctsz;Dtnbp1;M6pr;Clta;Ap1s2;Snapin;Txndc5;Vamp8;Ocrl;Ap3s1;Sort1;Rab5c;Arf1;Bloc1s1;Bloc1s3;Ap1s1
REACTOME_G_ALPHA_Q_SIGNALLING_EVENTS	24	81	0.022163	0.359202	1	Plcb1;Trio;Lpar6;Gng10;Gngt2;Grk5;App;Gng12;Daglb;P2ry6;Gng2;P2ry2;Gnb2;Dgkg;Ednrb;Cysltr1;Ltb4r1;Gnb5;Rgs19;Plcb3;Prkcd;Prkch;Rgs2;Ffar2
KEGG_HUNTINGTONS_DISEASE	38	141	0.0229514	0.364788	1	Plcb1;Slc25a4;Ndufa6;Clta;Dnah2;Gpx1;Cox4i1;Cox7b;Cox7a2;Ift57;Dctn1;Ndufb6;Ndufs2;Plcb3;Cox7a2l;Ndufb3;Cycs;Creb3;Ndufv3;Atp5c1;Ndufs4;Dnal4;Ndufa7;Sdhc;Dctn2;Ap2s1;Sod1;Atp5g2;Ndufs8;Ndufb2;Bbc3;Cox8a;Uqcrq;Uqcrb;Casp8;Itpr1;Ndufa1;Ndufb8
REACTOME_NRAGE_SIGNALS_DEATH_THROUGH_JNK	13	38	0.0230566	0.364788	1	Trio;Rasgrf2;Tiam1;Tiam2;Vav1;Arhgef6;Vav3;Bad;Prex1;Arhgef3;Fgd2;Abr;Fgd1
REACTOME_KERATAN_SULFATE_DEGRADATION	3	4	0.0238055	0.367402	1	Hexb;Hexa;Glb1
REACTOME_G_PROTEIN_ACTIVATION	6	13	0.0241064	0.367402	1	Gng10;Gngt2;Gng12;Gng2;Gnb2;Gnb5
REACTOME_ADP_SIGNALLING_THROUGH_P2RY12	6	13	0.0241064	0.367402	1	Gng10;Gngt2;Gng12;Gng2;Gnb2;Gnb5
BIOCARTA_NFKB_PATHWAY	9	22	0.0243276	0.367402	1	Tnfrsf1b;Nfkb1;Tab1;Myd88;Ikbkb;Tradd;Irak1;Tnfrsf1a;Ikbkg
REACTOME_ANTIGEN_PROCESSING_CROSS_PRESENTATION	20	65	0.0251373	0.374312	1	Itgb5;Ctss;Psmb8;Psma7;Psmb10;Sec61g;Psmb9;Psme1;Sec61b;Psme2;Cyba;Tap2;Ncf4;Psmd8;Tap1;Psmb4;Psma4;Psmb6;Psmb2;Cybb
REACTOME_INFLUENZA_VIRAL_RNA_TRANSCRIPTION_AND_REPLICATION	27	95	0.0253484	0.374312	1	Rpl39;Rpl10;Rps25;Rps14;Rps7;Rps11;Rpl35a;Rpl32;Rps9;Rps28;Rps29;Rpl31;Rps26;Rps15a;Rps17;Rpl38;Rps3;Rpl17;Rps19;Rpl18a;Rpl18;Rpl24;Rpl35;Rps24;Rps21;Rpl37a;Rpl11
REACTOME_TRANSMEMBRANE_TRANSPORT_OF_SMALL_MOLECULES	57	227	0.0262029	0.382678	1	Cp;Gng10;Hk2;Slc44a2;Atp10a;Slc17a8;Slc8a1;Slc33a1;Gngt2;Slc2a9;Trf;Slc36a1;Gng12;Slc43a2;Pex3;Abca2;Abcd1;Atp6v0b;Gng2;Abcd2;Slc37a4;Tcirg1;Atp1a3;Gnb2;Slc17a5;Atp6v1b2;Slc35b2;Slc4a8;Prkacb;Atp6v1f;G6pc3;Gnb5;Slc22a18;Slc39a7;Slc2a6;Abca6;Pex19;Slc36a2;Adcy7;Abcc4;Atp6v1a;Abca7;Nup210;Slc35c1;Atp6v0e;Abca4;Rab11fip2;Nup37;Slc29a3;Slc4a2;Slc39a6;Hk3;Slc39a1;Atp8b4;Slc26a2;Slc16a7;Abcc1
REACTOME_CYTOCHROME_P450_ARRANGED_BY_SUBSTRATE_TYPE	5	10	0.0270685	0.386818	1	Cyp27a1;Tbxas1;Cyp4f13;Cyp2j6;Cyp51
REACTOME_CHYLOMICRON_MEDIATED_LIPID_TRANSPORT	5	10	0.0270685	0.386818	1	Ldlr;Lpl;Apob;P4hb;Apoe
REACTOME_REGULATION_OF_WATER_BALANCE_BY_RENAL_AQUAPORINS	9	23	0.0280417	0.39625	1	Gng10;Gngt2;Gng12;Gng2;Gnb2;Prkacb;Gnb5;Adcy7;Rab11fip2
KEGG_GLYCOSPHINGOLIPID_BIOSYNTHESIS_GLOBO_SERIES	4	7	0.0283249	0.39625	1	Naga;Hexb;Hexa;St3gal2
REACTOME_NONSENSE_MEDIATED_DECAY_ENHANCED_BY_THE_EXON_JUNCTION_COMPLEX	28	100	0.0291138	0.403045	1	Rpl39;Gspt2;Rpl10;Rps25;Rps14;Rps7;Rps11;Rpl35a;Rpl32;Rps9;Rps28;Rps29;Rpl31;Rps26;Rps15a;Rps17;Rpl38;Rps3;Rpl17;Rps19;Rpl18a;Rpl18;Rpl24;Rpl35;Rps24;Rps21;Rpl37a;Rpl11
PID_GMCSF_PATHWAY	12	35	0.0299214	0.40691	1	Irf8;Ccl2;Csf2ra;Gab2;Cish;Csf2rb;Prkacb;Ikbkb;Map2k1;Stat5b;Mapk3;Pim1
REACTOME_METABOLISM_OF_CARBOHYDRATES	44	170	0.0300054	0.40691	1	Hpse;Hexb;Hexa;B4galt4;Hk2;Slc25a13;Dse;Sgsh;Glb1;Naglu;Sdc2;Pgam1;Gusb;Khk;Pgm2;Pfkp;Slc37a4;Slc25a12;Pgk1;Prkacb;Tpi1;Glce;Ext2;Slc25a11;G6pc3;Galt;Chst12;Chst13;Gpc1;Aldoa;Nup210;Csgalnact2;B3galt6;Nup37;St3gal2;Phka2;Pfkl;Ids;Hk3;B4galt1;G6pdx;Mdh1;Galk1;Chpf2
REACTOME_GASTRIN_CREB_SIGNALLING_PATHWAY_VIA_PKC_AND_MAPK	28	101	0.0306541	0.411508	1	Plcb1;Trio;Lpar6;Gng10;Gngt2;Grk5;App;Gng12;Daglb;P2ry6;Gng2;P2ry2;Gnb2;Dgkg;Ednrb;Rps6ka1;Cysltr1;Ltb4r1;Gnb5;Rgs19;Plcb3;Prkcd;Prkch;Mapk7;Rgs2;Map2k1;Ffar2;Mapk3
KEGG_CHEMOKINE_SIGNALING_PATHWAY	35	130	0.0321481	0.427221	1	Ccr2;Cx3cr1;Plcb1;Gng10;Tiam1;Gngt2;Grk5;Ccl2;Gng12;Tiam2;Gng2;Was;Gnb2;Prkx;Pik3cd;Nfkb1;Prkacb;Vav1;Gnb5;Vav3;Akt1;Adcy7;Hck;Plcb3;Prkcd;Prex1;Ccl3;Cdc42;Ikbkb;Map2k1;Grk6;Arrb2;Stat5b;Ikbkg;Mapk3
PID_IL3_PATHWAY	9	24	0.0334319	0.427221	1	Il3ra;Gab2;Cish;Csf2rb;Id1;Prkacb;Cebpb;Stat5b;Pim1
REACTOME_GLUCONEOGENESIS	9	24	0.0334319	0.427221	1	Slc25a13;Pgam1;Slc25a12;Pgk1;Prkacb;Tpi1;Slc25a11;Aldoa;Mdh1
REACTOME_AQUAPORIN_MEDIATED_TRANSPORT	9	24	0.0334319	0.427221	1	Gng10;Gngt2;Gng12;Gng2;Gnb2;Prkacb;Gnb5;Adcy7;Rab11fip2
REACTOME_POTASSIUM_CHANNELS	9	24	0.0334319	0.427221	1	Kcnq3;Gng10;Kcnab2;Gngt2;Gng12;Kcnk6;Gng2;Gnb2;Kcnj2
REACTOME_ACTIVATION_OF_THE_MRNA_UPON_BINDING_OF_THE_CAP_BINDING_COMPLEX_AND_EIFS_AND_SUBSEQUENT_BINDING_TO_43S	17	54	0.0350151	0.4411	1	Rps25;Rps14;Rps7;Rps11;Rps9;Rps28;Rps29;Rps26;Rps15a;Rps17;Rps3;Eif3f;Rps19;Eif4h;Eif3k;Rps24;Rps21
REACTOME_HEPARAN_SULFATE_HEPARIN_HS_GAG_METABOLISM	11	31	0.035237	0.4411	1	Hpse;Sgsh;Glb1;Naglu;Sdc2;Gusb;Glce;Ext2;Gpc1;B3galt6;Ids
BIOCARTA_IL3_PATHWAY	6	14	0.0355137	0.4411	1	Il3ra;Csf2rb;Ptpn6;Map2k1;Stat5b;Mapk3
REACTOME_PHOSPHOLIPID_METABOLISM	39	150	0.0360618	0.443761	1	Pld4;Psap;Hexb;Hexa;Mboat1;Asah1;Gm2a;Sumf1;Pik3r6;Acer3;Slc44a2;Ctsa;Glb1;Pld2;Arsa;Cds1;Pik3cd;Sphk2;Smpd2;Mtm1;Mboat7;Vapa;Asah2;Chpt1;Gba;Fig4;Ocrl;Arsi;Mtmr2;Pip5k1c;Arf1;Vapb;Sptlc2;Inppl1;Sptlc1;Kdsr;Pla2g4a;Smpd1;Pi4k2a
REACTOME_RESPIRATORY_ELECTRON_TRANSPORT_ATP_SYNTHESIS_BY_CHEMIOSMOTIC_COUPLING_AND_HEAT_PRODUCTION_BY_UNCOUPLING_PROTEINS_	22	75	0.0374458	0.456564	1	Ndufa6;Cox4i1;Cox7b;Ndufb6;Ndufs2;Cox7a2l;Ndufb3;Cycs;Ndufv3;Atp5c1;Ndufs4;Ndufa7;Sdhc;Atp5l;Ndufs8;Ndufb2;Cox8a;Uqcrq;Ndufa13;Uqcrb;Ndufa1;Ndufb8
PID_CASPASE_PATHWAY	15	47	0.0381831	0.461321	1	Limk1;Casp1;App;Bid;Bcl2;Vim;Srebf1;Lmnb2;Krt18;Cycs;Tradd;Casp7;Slk;Tnfrsf1a;Casp8
REACTOME_PHASE1_FUNCTIONALIZATION_OF_COMPOUNDS	8	20	0.0390699	0.467782	1	Maob;Cyp27a1;Maoa;Tbxas1;Cyp4f13;Cyp2j6;Paox;Cyp51
KEGG_ABC_TRANSPORTERS	11	32	0.039607	0.46998	1	Abca2;Abcd1;Abcd2;Tap2;Abca6;Abcc4;Abca7;Abca4;Abcb8;Tap1;Abcc1
KEGG_VIBRIO_CHOLERAE_INFECTION	13	40	0.0416553	0.472721	1	Sec61g;Atp6v0b;Sec61b;Tcirg1;Atp6v1b2;Prkx;Prkacb;Atp6v1f;Atp6v1a;Plcg2;Atp6v0e;Arf1;Atp6ap1
PID_INTEGRIN1_PATHWAY	13	40	0.0416553	0.472721	1	F13a1;Fn1;Itga1;Tgfbi;Col4a1;Igsf8;Lamb2;Itga8;Plau;Lama5;Col3a1;Spp1;Fbn1
BIOCARTA_SALMONELLA_PATHWAY	5	11	0.0419722	0.472721	1	Arpc1b;Arpc4;Arpc2;Cdc42;Arpc3
PID_INTEGRIN5_PATHWAY	5	11	0.0419722	0.472721	1	Itgb7;Itgb5;Fn1;Plau;Fbn1
REACTOME_CASPASE_MEDIATED_CLEAVAGE_OF_CYTOSKELETAL_PROTEINS	5	11	0.0419722	0.472721	1	Vim;Plec;Dbnl;Casp7;Casp8
REACTOME_SIGNAL_REGULATORY_PROTEIN_SIRP_FAMILY_INTERACTIONS	5	11	0.0419722	0.472721	1	Ptpn6;Sirpb1a;Sirpa;Skap2;Tyrobp
KEGG_METABOLISM_OF_XENOBIOTICS_BY_CYTOCHROME_P450	8	21	0.044986	0.502406	1	Dhdh;Gsto1;Gstm4;Gstm1;Ugt1a6a;Aldh3b1;Gstk1;Mgst1
KEGG_ARGININE_AND_PROLINE_METABOLISM	11	33	0.0454238	0.503069	1	Maob;Aldh1b1;Maoa;Glud1;Gamt;Nos3;Asl;Acy1;Aldh4a1;Prodh;Ckb
KEGG_FC_GAMMA_R_MEDIATED_PHAGOCYTOSIS	23	82	0.0473286	0.519832	1	Limk1;Pld2;Arpc1b;Gab2;Was;Pik3cd;Sphk2;Vav1;Scin;Fcgr2b;Arpc4;Vav3;Akt1;Hck;Prkcd;Arpc2;Plcg2;Cdc42;Pip5k1c;Map2k1;Arpc3;Pla2g4a;Mapk3
BIOCARTA_INTRINSIC_PATHWAY	4	8	0.048212	0.525195	1	F10;Col4a1;Col4a2;Pros1
REACTOME_INSULIN_RECEPTOR_RECYCLING	6	15	0.0498766	0.534564	1	Atp6v0b;Tcirg1;Atp6v1b2;Atp6v1f;Atp6v1a;Atp6v0e
REACTOME_LIPOPROTEIN_METABOLISM	6	15	0.0498766	0.534564	1	Ldlr;Scarb1;Lpl;Apob;P4hb;Apoe

## Sheet: TF_vs_TFD_up
	hits	pathway_size	p.value	p.adj.fdr	p.adj.bonforroni	Genes_in_pathway
REACTOME_PEPTIDE_CHAIN_ELONGATION	44	79	1.98498e-51	2.63804e-48	2.63804e-48	Rpl39;Rpl10;Rps25;Rps7;Rpl32;Rps28;Rps29;Rpl31;Rps26;Rps15a;Rps17;Rpl38;Rps3;Rps19;Rpl18a;Rpl18;Rpl24;Rpl35;Rps21;Rpl37a;Rpl23a;Uba52;Rpl10a;Rpl36;Rpl13;Rpl12;Rpl37;Rpl19;Rps10;Rplp0;Rpl23;Rps20;Rps4x;Rps18;Rpl27a;Rps5;Rpl36a;Rpl22;Rpl27;Rpl6;Rpl14;Rpl7;Rpl21;Rplp1
KEGG_RIBOSOME	44	81	9.2773e-51	6.16477e-48	1.23295e-47	Rpl39;Rpl10;Rps25;Rps7;Rpl32;Rps28;Rps29;Rpl31;Rps26;Rps15a;Rps17;Rpl38;Rps3;Rps19;Rpl18a;Rpl18;Rpl24;Rpl35;Rps21;Rpl37a;Rpl23a;Uba52;Rpl10a;Rpl36;Rpl13;Rpl12;Rpl37;Rpl19;Rps10;Rplp0;Rpl23;Rps20;Rps4x;Rps18;Rpl27a;Rps5;Rpl36a;Rpl22;Rpl27;Rpl6;Rpl14;Rpl7;Rpl21;Rplp1
REACTOME_3_UTR_MEDIATED_TRANSLATIONAL_REGULATION	46	98	3.78407e-49	1.67634e-46	5.02903e-46	Rpl39;Rpl10;Rps25;Rps7;Rpl32;Rps28;Rps29;Rpl31;Rps26;Rps15a;Rps17;Rpl38;Rps3;Rps19;Rpl18a;Eif3k;Rpl18;Rpl24;Rpl35;Rps21;Rpl37a;Rpl23a;Uba52;Rpl10a;Rpl36;Rpl13;Rpl12;Rpl37;Rpl19;Rps10;Rplp0;Rpl23;Rps20;Rps4x;Rps18;Rpl27a;Rps5;Rpl36a;Rpl22;Rpl27;Rpl6;Eif3e;Rpl14;Rpl7;Rpl21;Rplp1
REACTOME_SRP_DEPENDENT_COTRANSLATIONAL_PROTEIN_TARGETING_TO_MEMBRANE	45	101	9.00814e-47	2.94472e-44	1.19718e-43	Sec61g;Rpl39;Rpl10;Rps25;Rps7;Rpl32;Rps28;Rps29;Rpl31;Rps26;Rps15a;Rps17;Rpl38;Rps3;Rps19;Rpl18a;Rpl18;Rpl24;Rpl35;Rps21;Rpl37a;Rpl23a;Uba52;Rpl10a;Rpl36;Rpl13;Rpl12;Rpl37;Rpl19;Rps10;Rplp0;Rpl23;Rps20;Rps4x;Rps18;Rpl27a;Rps5;Rpl36a;Rpl22;Rpl27;Rpl6;Rpl14;Rpl7;Rpl21;Rplp1
REACTOME_INFLUENZA_VIRAL_RNA_TRANSCRIPTION_AND_REPLICATION	44	95	1.10787e-46	2.94472e-44	1.47236e-43	Rpl39;Rpl10;Rps25;Rps7;Rpl32;Rps28;Rps29;Rpl31;Rps26;Rps15a;Rps17;Rpl38;Rps3;Rps19;Rpl18a;Rpl18;Rpl24;Rpl35;Rps21;Rpl37a;Rpl23a;Uba52;Rpl10a;Rpl36;Rpl13;Rpl12;Rpl37;Rpl19;Rps10;Rplp0;Rpl23;Rps20;Rps4x;Rps18;Rpl27a;Rps5;Rpl36a;Rpl22;Rpl27;Rpl6;Rpl14;Rpl7;Rpl21;Rplp1
REACTOME_NONSENSE_MEDIATED_DECAY_ENHANCED_BY_THE_EXON_JUNCTION_COMPLEX	44	100	1.97515e-45	4.37496e-43	2.62497e-42	Rpl39;Rpl10;Rps25;Rps7;Rpl32;Rps28;Rps29;Rpl31;Rps26;Rps15a;Rps17;Rpl38;Rps3;Rps19;Rpl18a;Rpl18;Rpl24;Rpl35;Rps21;Rpl37a;Rpl23a;Uba52;Rpl10a;Rpl36;Rpl13;Rpl12;Rpl37;Rpl19;Rps10;Rplp0;Rpl23;Rps20;Rps4x;Rps18;Rpl27a;Rps5;Rpl36a;Rpl22;Rpl27;Rpl6;Rpl14;Rpl7;Rpl21;Rplp1
REACTOME_TRANSLATION	47	137	2.20094e-42	4.17863e-40	2.92504e-39	Sec61g;Rpl39;Rpl10;Rps25;Rps7;Rpl32;Rps28;Rps29;Rpl31;Rps26;Rps15a;Rps17;Rpl38;Rps3;Rps19;Rpl18a;Eif3k;Rpl18;Rpl24;Rpl35;Rps21;Rpl37a;Rpl23a;Uba52;Rpl10a;Rpl36;Rpl13;Rpl12;Rpl37;Rpl19;Rps10;Rplp0;Rpl23;Rps20;Rps4x;Rps18;Rpl27a;Rps5;Rpl36a;Rpl22;Rpl27;Rpl6;Eif3e;Rpl14;Rpl7;Rpl21;Rplp1
REACTOME_INFLUENZA_LIFE_CYCLE	45	128	3.86826e-41	6.42615e-39	5.14092e-38	Hspa1b;Rpl39;Rpl10;Rps25;Rps7;Rpl32;Rps28;Rps29;Rpl31;Rps26;Rps15a;Rps17;Rpl38;Rps3;Rps19;Rpl18a;Rpl18;Rpl24;Rpl35;Rps21;Rpl37a;Rpl23a;Uba52;Rpl10a;Rpl36;Rpl13;Rpl12;Rpl37;Rpl19;Rps10;Rplp0;Rpl23;Rps20;Rps4x;Rps18;Rpl27a;Rps5;Rpl36a;Rpl22;Rpl27;Rpl6;Rpl14;Rpl7;Rpl21;Rplp1
REACTOME_METABOLISM_OF_MRNA	49	201	3.96232e-36	5.85103e-34	5.26592e-33	Hspa1b;Rpl39;Psme2;Rpl10;Rps25;Rps7;Rpl32;Rps28;Rps29;Rpl31;Rps26;Rps15a;Rps17;Rpl38;Rps3;Rps19;Rpl18a;Rpl18;Rpl24;Rpl35;Rps21;Rpl37a;Rpl23a;Uba52;Rpl10a;Psmb3;Rpl36;Rpl13;Rpl12;Rpl37;Rpl19;Rps10;Rplp0;Rpl23;Rps20;Rps4x;Rps18;Rpl27a;Psmb1;Rps5;Psma3;Rpl36a;Rpl22;Rpl27;Rpl6;Rpl14;Rpl7;Rpl21;Rplp1
REACTOME_METABOLISM_OF_RNA	49	244	7.56603e-32	1.00553e-29	1.00553e-28	Hspa1b;Rpl39;Psme2;Rpl10;Rps25;Rps7;Rpl32;Rps28;Rps29;Rpl31;Rps26;Rps15a;Rps17;Rpl38;Rps3;Rps19;Rpl18a;Rpl18;Rpl24;Rpl35;Rps21;Rpl37a;Rpl23a;Uba52;Rpl10a;Psmb3;Rpl36;Rpl13;Rpl12;Rpl37;Rpl19;Rps10;Rplp0;Rpl23;Rps20;Rps4x;Rps18;Rpl27a;Psmb1;Rps5;Psma3;Rpl36a;Rpl22;Rpl27;Rpl6;Rpl14;Rpl7;Rpl21;Rplp1
REACTOME_METABOLISM_OF_PROTEINS	50	363	1.53429e-24	1.8537e-22	2.03908e-21	Tubb2b;Sec61g;Rpl39;Slc25a12;Rpl10;Rps25;Rps7;Rpl32;Rps28;Rps29;Rpl31;Rps26;Rps15a;Rps17;Rpl38;Rps3;Rps19;Rpl18a;Eif3k;Rpl18;Rpl24;Rpl35;Rps21;Rpl37a;Rpl23a;Uba52;Rpl10a;Rpl36;Rpl13;Rpl12;Rpl37;Rpl19;Rps10;Rplp0;Rpl23;Rps20;Rps4x;Rps18;Rpl27a;Rps5;Rpl36a;Rpl22;Rpl27;Rpl6;Eif3e;Pigp;Rpl14;Rpl7;Rpl21;Rplp1
KEGG_SYSTEMIC_LUPUS_ERYTHEMATOSUS	28	89	2.69363e-24	2.9832e-22	3.57984e-21	Hist3h2ba;Hist1h3b;Hist1h2ai;H2-Oa;Hist3h2bb-ps;Hist1h2bb;Hist3h2a;Hist1h2bg;Hist1h2an;Hist2h2ab;Hist1h2ag;Hist1h2be;H2afz;Hist1h3i;Hist1h3h;Hist1h2af;Hist1h3f;Hist1h3e;Hist1h2ah;Hist1h2ae;Hist1h3c;Hist1h2bp;Hist1h2bf;Hist1h3d;Hist2h2bb;Hist1h2bl;Hist1h2bm;Hist1h3a
REACTOME_RNA_POL_I_PROMOTER_OPENING	21	47	2.76413e-22	2.82579e-20	3.67353e-19	Hist3h2ba;Hist1h3b;Hist1h2ai;Hist3h2bb-ps;Hist1h2bb;Hist1h2bg;Hist1h2ag;Hist1h2be;H2afz;Hist1h3i;Hist1h3h;Hist1h2af;Hist1h3f;Hist1h3e;Hist1h3c;Hist1h2bp;Hist1h2bf;Hist1h3d;Hist1h2bl;Hist1h2bm;Hist1h3a
REACTOME_AMYLOIDS	22	54	3.34434e-22	3.17473e-20	4.44463e-19	Hist3h2ba;Hist1h3b;Hist1h2ai;Hist3h2bb-ps;Hist1h2bb;B2m;Hist1h2bg;Hist1h2ag;Hist1h2be;H2afz;Hist1h3i;Hist1h3h;Hist1h2af;Hist1h3f;Hist1h3e;Hist1h3c;Hist1h2bp;Hist1h2bf;Hist1h3d;Hist1h2bl;Hist1h2bm;Hist1h3a
REACTOME_MEIOTIC_RECOMBINATION	21	66	1.30771e-18	1.15863e-16	1.73795e-15	Hist3h2ba;Hist1h3b;Hist1h2ai;Hist3h2bb-ps;Hist1h2bb;Hist1h2bg;Hist1h2ag;Hist1h2be;H2afz;Hist1h3i;Hist1h3h;Hist1h2af;Hist1h3f;Hist1h3e;Hist1h3c;Hist1h2bp;Hist1h2bf;Hist1h3d;Hist1h2bl;Hist1h2bm;Hist1h3a
REACTOME_RNA_POL_I_TRANSCRIPTION	21	71	7.22252e-18	5.9992e-16	9.59873e-15	Hist3h2ba;Hist1h3b;Hist1h2ai;Hist3h2bb-ps;Hist1h2bb;Hist1h2bg;Hist1h2ag;Hist1h2be;H2afz;Hist1h3i;Hist1h3h;Hist1h2af;Hist1h3f;Hist1h3e;Hist1h3c;Hist1h2bp;Hist1h2bf;Hist1h3d;Hist1h2bl;Hist1h2bm;Hist1h3a
REACTOME_FORMATION_OF_THE_TERNARY_COMPLEX_AND_SUBSEQUENTLY_THE_43S_COMPLEX	17	46	1.46062e-16	1.14186e-14	1.94116e-13	Rps25;Rps7;Rps28;Rps29;Rps26;Rps15a;Rps17;Rps3;Rps19;Eif3k;Rps21;Rps10;Rps20;Rps4x;Rps18;Rps5;Eif3e
REACTOME_MEIOSIS	21	88	9.13729e-16	6.74637e-14	1.21435e-12	Hist3h2ba;Hist1h3b;Hist1h2ai;Hist3h2bb-ps;Hist1h2bb;Hist1h2bg;Hist1h2ag;Hist1h2be;H2afz;Hist1h3i;Hist1h3h;Hist1h2af;Hist1h3f;Hist1h3e;Hist1h3c;Hist1h2bp;Hist1h2bf;Hist1h3d;Hist1h2bl;Hist1h2bm;Hist1h3a
REACTOME_ACTIVATION_OF_THE_MRNA_UPON_BINDING_OF_THE_CAP_BINDING_COMPLEX_AND_EIFS_AND_SUBSEQUENT_BINDING_TO_43S	17	54	3.31693e-15	2.3201e-13	4.4082e-12	Rps25;Rps7;Rps28;Rps29;Rps26;Rps15a;Rps17;Rps3;Rps19;Eif3k;Rps21;Rps10;Rps20;Rps4x;Rps18;Rps5;Eif3e
REACTOME_RNA_POL_I_RNA_POL_III_AND_MITOCHONDRIAL_TRANSCRIPTION	21	101	1.79252e-14	1.19113e-12	2.38226e-11	Hist3h2ba;Hist1h3b;Hist1h2ai;Hist3h2bb-ps;Hist1h2bb;Hist1h2bg;Hist1h2ag;Hist1h2be;H2afz;Hist1h3i;Hist1h3h;Hist1h2af;Hist1h3f;Hist1h3e;Hist1h3c;Hist1h2bp;Hist1h2bf;Hist1h3d;Hist1h2bl;Hist1h2bm;Hist1h3a
REACTOME_PACKAGING_OF_TELOMERE_ENDS	13	38	1.88681e-12	1.19408e-10	2.50757e-09	Hist3h2ba;Hist1h2ai;Hist3h2bb-ps;Hist1h2bb;Hist1h2bg;Hist1h2ag;Hist1h2be;H2afz;Hist1h2af;Hist1h2bp;Hist1h2bf;Hist1h2bl;Hist1h2bm
REACTOME_INTERFERON_ALPHA_BETA_SIGNALING	12	41	1.10969e-10	6.70356e-09	1.47478e-07	Oas2;Oas3;Usp18;Oasl1;Ifit3;Oas1a;Irf1;Irf9;Irf7;Stat1;Gbp2;Ifi27
REACTOME_DEPOSITION_OF_NEW_CENPA_CONTAINING_NUCLEOSOMES_AT_THE_CENTROMERE	13	51	1.25797e-10	7.2689e-09	1.67185e-07	Hist3h2ba;Hist1h2ai;Hist3h2bb-ps;Hist1h2bb;Hist1h2bg;Hist1h2ag;Hist1h2be;H2afz;Hist1h2af;Hist1h2bp;Hist1h2bf;Hist1h2bl;Hist1h2bm
REACTOME_TELOMERE_MAINTENANCE	14	65	2.77068e-10	1.53426e-08	3.68223e-07	Hist3h2ba;Hist1h2ai;Hist3h2bb-ps;Hist1h2bb;Hist1h2bg;Hist1h2ag;Hist1h2be;H2afz;Hist1h2af;Hist1h2bp;Hist1h2bf;Pcna;Hist1h2bl;Hist1h2bm
REACTOME_MEIOTIC_SYNAPSIS	13	55	3.52003e-10	1.87125e-08	4.67812e-07	Hist3h2ba;Hist1h2ai;Hist3h2bb-ps;Hist1h2bb;Hist1h2bg;Hist1h2ag;Hist1h2be;H2afz;Hist1h2af;Hist1h2bp;Hist1h2bf;Hist1h2bl;Hist1h2bm
REACTOME_TRANSCRIPTION	21	178	1.39428e-09	7.1269e-08	1.85299e-06	Hist3h2ba;Hist1h3b;Hist1h2ai;Hist3h2bb-ps;Hist1h2bb;Hist1h2bg;Hist1h2ag;Hist1h2be;H2afz;Hist1h3i;Hist1h3h;Hist1h2af;Hist1h3f;Hist1h3e;Hist1h3c;Hist1h2bp;Hist1h2bf;Hist1h3d;Hist1h2bl;Hist1h2bm;Hist1h3a
REACTOME_INTERFERON_GAMMA_SIGNALING	11	47	9.23925e-09	4.54776e-07	1.2279e-05	Oas2;Oas3;Oasl1;Oas1a;Irf1;Irf9;Irf7;Stat1;B2m;Gbp2;Sumo1
KEGG_OXIDATIVE_PHOSPHORYLATION	14	97	6.42005e-08	3.04723e-06	8.53225e-05	Cox6a2;Ndufa6;Cox7b;Cox7a2;Atp6v0e;Ndufb2;Ndufa1;Atp5j2;Ndufb4;Cox7c;Ndufc2;Uqcr10;Ndufa4;Atp5o
REACTOME_CHROMOSOME_MAINTENANCE	14	100	9.51559e-08	4.36077e-06	0.000126462	Hist3h2ba;Hist1h2ai;Hist3h2bb-ps;Hist1h2bb;Hist1h2bg;Hist1h2ag;Hist1h2be;H2afz;Hist1h2af;Hist1h2bp;Hist1h2bf;Pcna;Hist1h2bl;Hist1h2bm
REACTOME_INTERFERON_SIGNALING	15	122	1.91308e-07	8.47493e-06	0.000254248	Oas2;Oas3;Usp18;Oasl1;Ifit3;Oas1a;Irf1;Irf9;Irf7;Uba52;Stat1;B2m;Gbp2;Sumo1;Ifi27
KEGG_ANTIGEN_PROCESSING_AND_PRESENTATION	9	46	1.09117e-06	4.67794e-05	0.00145016	Hspa1b;Hspa1a;Cd8b1;Psme2;Tap1;H2-Oa;Cd8a;B2m;Klrd1
KEGG_PARKINSONS_DISEASE	12	97	3.05449e-06	0.000126857	0.00405942	Cox6a2;Ndufa6;Cox7b;Cox7a2;Ndufb2;Ndufa1;Ndufb4;Cox7c;Ndufc2;Uqcr10;Ndufa4;Atp5o
REACTOME_RESPIRATORY_ELECTRON_TRANSPORT_ATP_SYNTHESIS_BY_CHEMIOSMOTIC_COUPLING_AND_HEAT_PRODUCTION_BY_UNCOUPLING_PROTEINS_	10	75	1.04592e-05	0.000421222	0.0139003	Ndufa6;Cox7b;Ndufb2;Ndufa1;Atp5j2;Ndufb4;Cox7c;Ndufc2;Ndufa4;Atp5o
REACTOME_IMMUNE_SYSTEM	36	725	2.40834e-05	0.000941378	0.0320069	Cd79b;Ly86;Oas2;Oas3;Usp18;Cd8b1;Sec61g;Card11;Psme2;Oasl1;Ifit3;Oas1a;Irf1;Irf9;Irf7;Tap1;H2-Oa;Cd180;Uba52;Cd8a;Stat1;Psmb3;Cd3g;B2m;Evl;Psmb1;Psma3;Klrd1;Klrk1;Gbp2;Zbp1;Sumo1;Cd160;Ifih1;Rnf34;Ifi27
REACTOME_IMMUNOREGULATORY_INTERACTIONS_BETWEEN_A_LYMPHOID_AND_A_NON_LYMPHOID_CELL	7	38	2.67758e-05	0.00101671	0.035585	Cd8b1;Cd8a;Cd3g;B2m;Klrd1;Klrk1;Cd160
REACTOME_ER_PHAGOSOME_PATHWAY	8	54	3.72938e-05	0.00137676	0.0495635	Sec61g;Psme2;Tap1;Uba52;Psmb3;B2m;Psmb1;Psma3
REACTOME_TCA_CYCLE_AND_RESPIRATORY_ELECTRON_TRANSPORT	11	109	5.50978e-05	0.00197905	0.073225	Ndufa6;Cox7b;Pdk1;Ndufb2;Ndufa1;Atp5j2;Ndufb4;Cox7c;Ndufc2;Ndufa4;Atp5o
KEGG_ALZHEIMERS_DISEASE	12	133	7.68445e-05	0.00268754	0.102126	Cox6a2;Ndufa6;Cox7b;Cox7a2;Ndufb2;Ndufa1;Ndufb4;Cox7c;Ndufc2;Uqcr10;Ndufa4;Atp5o
REACTOME_RESPIRATORY_ELECTRON_TRANSPORT	8	61	9.14053e-05	0.00304868	0.121478	Ndufa6;Cox7b;Ndufb2;Ndufa1;Ndufb4;Cox7c;Ndufc2;Ndufa4
REACTOME_FACTORS_INVOLVED_IN_MEGAKARYOCYTE_DEVELOPMENT_AND_PLATELET_PRODUCTION	10	96	9.17586e-05	0.00304868	0.121947	Hist1h3b;Irf1;Irf7;Hist1h3i;Hist1h3h;Hist1h3f;Hist1h3e;Hist1h3c;Hist1h3d;Hist1h3a
KEGG_HUNTINGTONS_DISEASE	12	141	0.000134826	0.00437035	0.179184	Cox6a2;Ndufa6;Cox7b;Cox7a2;Ndufb2;Ndufa1;Ndufb4;Cox7c;Ndufc2;Uqcr10;Ndufa4;Atp5o
REACTOME_ANTIGEN_PROCESSING_CROSS_PRESENTATION	8	65	0.000144316	0.00456656	0.191796	Sec61g;Psme2;Tap1;Uba52;Psmb3;B2m;Psmb1;Psma3
REACTOME_CYTOKINE_SIGNALING_IN_IMMUNE_SYSTEM	15	219	0.000235793	0.00728766	0.313369	Oas2;Oas3;Usp18;Oasl1;Ifit3;Oas1a;Irf1;Irf9;Irf7;Uba52;Stat1;B2m;Gbp2;Sumo1;Ifi27
REACTOME_CELL_CYCLE	20	367	0.000619335	0.0187067	0.823096	Hist3h2ba;Ccnd1;Psme2;Hist1h2ai;Uba52;Hist3h2bb-ps;Hist1h2bb;Psmb3;Hist1h2bg;Hist1h2ag;Hist1h2be;Psmb1;H2afz;Psma3;Hist1h2af;Hist1h2bp;Hist1h2bf;Pcna;Hist1h2bl;Hist1h2bm
REACTOME_DESTABILIZATION_OF_MRNA_BY_AUF1_HNRNP_D0	6	49	0.00101529	0.029985	1	Hspa1b;Psme2;Uba52;Psmb3;Psmb1;Psma3
REACTOME_ACTIVATION_OF_NF_KAPPAB_IN_B_CELLS	6	61	0.00317976	0.0918675	1	Card11;Psme2;Uba52;Psmb3;Psmb1;Psma3
KEGG_CARDIAC_MUSCLE_CONTRACTION	5	43	0.00337184	0.0953443	1	Cox6a2;Cox7b;Cox7a2;Cox7c;Uqcr10
REACTOME_CDK_MEDIATED_PHOSPHORYLATION_AND_REMOVAL_OF_CDC6	5	46	0.00453215	0.122923	1	Psme2;Uba52;Psmb3;Psmb1;Psma3
REACTOME_VIF_MEDIATED_DEGRADATION_OF_APOBEC3G	5	46	0.00453215	0.122923	1	Psme2;Uba52;Psmb3;Psmb1;Psma3
REACTOME_AUTODEGRADATION_OF_THE_E3_UBIQUITIN_LIGASE_COP1	5	47	0.00497513	0.132239	1	Psme2;Uba52;Psmb3;Psmb1;Psma3
REACTOME_P53_INDEPENDENT_G1_S_DNA_DAMAGE_CHECKPOINT	5	48	0.00544796	0.141967	1	Psme2;Uba52;Psmb3;Psmb1;Psma3
REACTOME_SCF_BETA_TRCP_MEDIATED_DEGRADATION_OF_EMI1	5	49	0.00595167	0.152111	1	Psme2;Uba52;Psmb3;Psmb1;Psma3
PID_CD8_TCR_PATHWAY	5	51	0.00705582	0.173825	1	Cd8b1;Card11;Cd8a;Cd3g;B2m
REACTOME_TRAF6_MEDIATED_IRF7_ACTIVATION	3	17	0.00706285	0.173825	1	Irf1;Irf7;Ifih1
REACTOME_SCFSKP2_MEDIATED_DEGRADATION_OF_P27_P21	5	52	0.00765827	0.185052	1	Psme2;Uba52;Psmb3;Psmb1;Psma3
REACTOME_REGULATION_OF_APOPTOSIS	5	53	0.00829561	0.193419	1	Psme2;Uba52;Psmb3;Psmb1;Psma3
REACTOME_P53_DEPENDENT_G1_DNA_DAMAGE_RESPONSE	5	53	0.00829561	0.193419	1	Psme2;Uba52;Psmb3;Psmb1;Psma3
REACTOME_CDT1_ASSOCIATION_WITH_THE_CDC6_ORC_ORIGIN_COMPLEX	5	54	0.0089688	0.205509	1	Psme2;Uba52;Psmb3;Psmb1;Psma3
PID_IL12_2PATHWAY	5	55	0.00967878	0.218019	1	Cd8b1;Cd8a;Stat1;Cd3g;B2m
REACTOME_AUTODEGRADATION_OF_CDH1_BY_CDH1_APC_C	5	56	0.0104265	0.230946	1	Psme2;Uba52;Psmb3;Psmb1;Psma3
ST_TYPE_I_INTERFERON_PATHWAY	2	7	0.0109308	0.238148	1	Irf9;Stat1
REACTOME_REGULATION_OF_MRNA_STABILITY_BY_PROTEINS_THAT_BIND_AU_RICH_ELEMENTS	6	80	0.0118514	0.254041	1	Hspa1b;Psme2;Uba52;Psmb3;Psmb1;Psma3
REACTOME_S_PHASE	7	105	0.0125464	0.26467	1	Ccnd1;Psme2;Uba52;Psmb3;Psmb1;Psma3;Pcna
KEGG_CYTOSOLIC_DNA_SENSING_PATHWAY	4	39	0.0133859	0.277967	1	Trex1;Ccl5;Irf7;Zbp1
REACTOME_P2Y_RECEPTORS	2	8	0.0143472	0.293345	1	P2ry10;P2ry12
REACTOME_CYCLIN_E_ASSOCIATED_EVENTS_DURING_G1_S_TRANSITION_	5	61	0.0147614	0.297241	1	Psme2;Uba52;Psmb3;Psmb1;Psma3
REACTOME_SIGNALING_BY_WNT	5	62	0.0157535	0.308788	1	Psme2;Uba52;Psmb3;Psmb1;Psma3
REACTOME_ADAPTIVE_IMMUNE_SYSTEM	19	446	0.0157995	0.308788	1	Cd79b;Cd8b1;Sec61g;Card11;Psme2;Tap1;H2-Oa;Uba52;Cd8a;Psmb3;Cd3g;B2m;Evl;Psmb1;Psma3;Klrd1;Klrk1;Cd160;Rnf34
KEGG_HEMATOPOIETIC_CELL_LINEAGE	5	63	0.016789	0.318752	1	Dntt;Cd8b1;Cd5;Cd8a;Cd3g
REACTOME_ASSEMBLY_OF_THE_PRE_REPLICATIVE_COMPLEX	5	63	0.016789	0.318752	1	Psme2;Uba52;Psmb3;Psmb1;Psma3
KEGG_PROTEASOME	4	42	0.0172379	0.322665	1	Psme2;Psmb3;Psmb1;Psma3
REACTOME_ORC1_REMOVAL_FROM_CHROMATIN	5	64	0.0178689	0.325311	1	Psme2;Uba52;Psmb3;Psmb1;Psma3
REACTOME_APC_C_CDH1_MEDIATED_DEGRADATION_OF_CDC20_AND_OTHER_APC_C_CDH1_TARGETED_PROTEINS_IN_LATE_MITOSIS_EARLY_G1	5	64	0.0178689	0.325311	1	Psme2;Uba52;Psmb3;Psmb1;Psma3
REACTOME_HOST_INTERACTIONS_OF_HIV_FACTORS	7	114	0.0189755	0.336291	1	Cd8b1;Psme2;Uba52;Psmb3;B2m;Psmb1;Psma3
REACTOME_APC_C_CDC20_MEDIATED_DEGRADATION_OF_MITOTIC_PROTEINS	5	65	0.0189936	0.336291	1	Psme2;Uba52;Psmb3;Psmb1;Psma3
REACTOME_SYNTHESIS_OF_DNA	6	89	0.0192311	0.336291	1	Psme2;Uba52;Psmb3;Psmb1;Psma3;Pcna
REACTOME_CROSS_PRESENTATION_OF_SOLUBLE_EXOGENOUS_ANTIGENS_ENDOSOMES	4	44	0.0201529	0.347834	1	Psme2;Psmb3;Psmb1;Psma3
REACTOME_DOWNSTREAM_SIGNALING_EVENTS_OF_B_CELL_RECEPTOR_BCR	6	91	0.0212183	0.361528	1	Card11;Psme2;Uba52;Psmb3;Psmb1;Psma3
BIOCARTA_IL17_PATHWAY	2	10	0.0223468	0.371236	1	Cd8a;Cd3g
REACTOME_ALPHA_LINOLENIC_ACID_ALA_METABOLISM	2	10	0.0223468	0.371236	1	Fads2;Fads1
REACTOME_REGULATION_OF_ORNITHINE_DECARBOXYLASE_ODC	4	46	0.023354	0.383178	1	Psme2;Psmb3;Psmb1;Psma3
REACTOME_SIGNALING_BY_THE_B_CELL_RECEPTOR_BCR	7	120	0.024367	0.394924	1	Cd79b;Card11;Psme2;Uba52;Psmb3;Psmb1;Psma3
PID_CD8_TCR_DOWNSTREAM_PATHWAY	4	48	0.0268469	0.415537	1	Cd8b1;Cd8a;Cd3g;B2m
BIOCARTA_CTL_PATHWAY	2	11	0.0268895	0.415537	1	Cd3g;B2m
REACTOME_NUCLEOTIDE_LIKE_PURINERGIC_RECEPTORS	2	11	0.0268895	0.415537	1	P2ry10;P2ry12
REACTOME_REGULATION_OF_IFNA_SIGNALING	2	11	0.0268895	0.415537	1	Usp18;Stat1
BIOCARTA_PROTEASOME_PATHWAY	3	28	0.0280973	0.429211	1	Psmb3;Psmb1;Psma3
REACTOME_MITOTIC_G1_G1_S_PHASES	7	125	0.029598	0.446998	1	Ccnd1;Psme2;Uba52;Psmb3;Psmb1;Psma3;Pcna
REACTOME_CHEMOKINE_RECEPTORS_BIND_CHEMOKINES	3	29	0.0308027	0.459964	1	Ccr9;Ccl5;Cxcl9
BIOCARTA_TCYTOTOXIC_PATHWAY	2	12	0.0317684	0.469113	1	Cd8a;Cd3g
REACTOME_REGULATION_OF_MITOTIC_CELL_CYCLE	5	76	0.034501	0.496228	1	Psme2;Uba52;Psmb3;Psmb1;Psma3
REACTOME_G1_S_TRANSITION	6	103	0.0360813	0.496228	1	Psme2;Uba52;Psmb3;Psmb1;Psma3;Pcna
REACTOME_M_G1_TRANSITION	5	77	0.0362083	0.496228	1	Psme2;Uba52;Psmb3;Psmb1;Psma3
PID_MYC_REPRESS_PATHWAY	4	53	0.0368826	0.496228	1	Lgals1;Dntt;Ccnd1;Ccl5
REACTOME_RIG_I_MDA5_MEDIATED_INDUCTION_OF_IFN_ALPHA_BETA_PATHWAYS	4	53	0.0368826	0.496228	1	Irf1;Irf7;Uba52;Ifih1
REACTOME_REGULATION_OF_IFNG_SIGNALING	2	13	0.036965	0.496228	1	Stat1;Sumo1
REACTOME_TRAF3_DEPENDENT_IRF_ACTIVATION_PATHWAY	2	13	0.036965	0.496228	1	Irf7;Ifih1
REACTOME_ACTIVATION_OF_IRF3_IRF7_MEDIATED_BY_TBK1_IKK_EPSILON	2	13	0.036965	0.496228	1	Irf7;Uba52
REACTOME_FORMATION_OF_ATP_BY_CHEMIOSMOTIC_COUPLING	2	13	0.036965	0.496228	1	Atp5j2;Atp5o
KEGG_ADHERENS_JUNCTION	4	54	0.0391157	0.519847	1	Tcf7;Ptprf;Acp1;Egfr
KEGG_PRIMARY_IMMUNODEFICIENCY	3	32	0.0397061	0.52247	1	Cd8b1;Tap1;Cd8a
REACTOME_METABOLISM_OF_PORPHYRINS	2	14	0.0424617	0.553251	1	Blvrb;Alad
BIOCARTA_IL10_PATHWAY	2	15	0.0482412	0.622452	1	Blvrb;Stat1

[truncated: 2 more sheets: DF_vs_TFD_up, DF_vs_TF_up]
